# Supplementary material for: An abundant bacterial phylum with nitrite-oxidizing potential in oligotrophic marine sediments
Source: Commun Biol. 2024 Apr 11;7:449. doi: 10.1038/s42003-024-06136-2 (PMC11009272; doi:10.1038/s42003-024-06136-2)
Supplement: Supplementary file 3 — Supplementary Data 1 [file 42003_2024_6136_MOESM3_ESM.xlsx]

## Sheet: 5 Atacama Trench cores
Sediment cores	Absolute_depth	Relative_depth		AOA	Conv_NOB	Nitrosediminicola_percentage	All_NOB	Total_cell_number		AOA_abd	Conv_NOB_abd	All_NOB_abd
AT6	1.5	0.365854		7.22337	2.07147	0.0766734	2.14815	2.59704e+07		1.87594e+06	537970	557882
	3.5	0.853659		5.63733	0.683148	0.0899196	0.773068	1.15229e+07		649585	78718.6	89079.9
	4.5	1.09756		8.64824	0.123151	0.0779519	0.201103	1.10525e+07		955846	13611.2	22226.9
AT7	1.5	0.0691244		20.9574	2.56323	0.224708	2.78794	4.80257e+07		1.00649e+07	1.23101e+06	1.33893e+06
	2.5	0.115207		23.5565	2.47291	0.249679	2.72259	3.48075e+07		8.19942e+06	860757	947664
	3.5	0.16129		25.4977	2.94167	0.432736	3.37441	2.64717e+07		6.74966e+06	778710	893263
	4.5	0.207373		22.8113	3.2161	0.391089	3.60719	2.02091e+07		4.60996e+06	649945	728981
	5.5	0.253456		24.6212	2.56263	0.422093	2.98472	1.68236e+07		4.14218e+06	431127	502139
	6.5	0.299539		26.6347	3.13725	0.571346	3.7086	1.43077e+07		3.81081e+06	448867	530614
	7.5	0.345622		26.0701	3.42025	0.528329	3.94858	1.40402e+07		3.6603e+06	480210	554389
	8.5	0.391705		25.2217	3.65409	0.794981	4.44907	7.90032e+06		1.99259e+06	288685	351491
	9.5	0.437788		25.838	3.80944	1.16852	4.97796	1.19569e+06		308942	45549	59520.9
	11.25	0.518433		27.505	3.5062	1.5582	5.0644	4.54525e+06		1.25017e+06	159365	230190
	13.75	0.633641		30.6047	3.52287	2.20204	5.72491	3.02847e+06		926854	106689	173377
	16.25	0.748848		29.4104	3.01058	1.59351	4.60409	2.53091e+06		744351	76195.1	116525
	18.75	0.864055		28.0459	3.09349	1.54842	4.64191	831304		233147	25716.3	38588.4
	21.15	0.974654		28.1305	2.60253	2.43263	5.03516	683862		192374	17797.7	34433.5
AT2	0.5	0.15625		31.3723	1.95877	3.36616	5.32493	4.48562e+07		1.40724e+07	878631	2.38856e+06
	1.5	0.46875		11.4875	0.745605	0.0543775	0.799983	2.45523e+07		2.82043e+06	183063	196414
	2.5	0.78125		14.0564	1.30848	0.0570933	1.36558	9.94733e+06		1.39824e+06	130159	135839
AT10	0.5	0.16129		3.23417	0.00166571	0.00909735	0.0107631	3.17032e+07		1.02533e+06	528.083	3412.23
	1.5	0.483871		13.0401	1.03075	0.0577976	1.08855	3.7084e+07		4.83579e+06	382245	403679
	2.5	0.806452		14.108	1.15872	0.0859911	1.24471	5.83865e+07		8.23718e+06	676536	726743
AT9	1.5	0.241935		15.8886	1.79567	0.215805	2.01148	4.4878e+07		7.13051e+06	805862	902712
	2.5	0.403226		15.255	1.17572	0.169081	1.3448	2.22707e+07		3.3974e+06	261842	299497
	3.5	0.564516		15.8546	2.88831	0.414501	3.30281	1.13652e+07		1.8019e+06	328261	375370
	4.5	0.725806		12.4832	2.4392	0.575527	3.01472	6.41775e+06		801143	156542	193477
	5.5	0.887097		8.79174	1.81204	0.551851	2.36389	1.97013e+07		1.73209e+06	356995	465717

## Sheet: 11 Atlantic cores
Sediment cores	Absolute_depth	Relative_depth		AOA_percentage	Conv_NOB_percentage	All_NOB	Total_cell_number		AOA_abd	Conv_NOB_abd	All_NOB_abd		AOA:NOB_ratio_canonical	AOA:NOB_ratio_new
GS14-GC08	0.1	0.1		19.6037	2.78984	3.36877	1.99512e+08		3.91118e+07	5.56606e+06	6.72109e+06		7.02683	5.81926
	0.2	0.2		16.5742	0.82971	2.67406	5.94502e+07		9.85339e+06	493264	1.58974e+06		19.9759	6.19813
	0.3	0.3		6.36791	0.748571	2.09903	830222		52867.8	6214.8	17426.6		8.50676	3.03373
	0.4	0.4		8.44374	0.417856	3.29189	4.34e+06		366458	18134.9	142868		20.2073	2.56502
	0.5	0.5		8.16709	0.440506	1.78228	5.50236e+07		4.49383e+06	242383	980675		18.5402	4.58239
GS14-GC09	0.1	0.1		13.7232	3.40744	4.97611	2.21492e+08		3.03959e+07	7.54721e+06	1.10217e+07		4.02744	2.75783
	0.2	0.2		13.6234	0.407125	2.44784	6.44836e+07		8.78487e+06	262529	1.57845e+06		33.4625	5.56549
	0.28	0.28		12.2708	0.740702	3.5274	7.18067e+08		8.81126e+07	5.31874e+06	2.53291e+07		16.5664	3.47871
	0.3	0.3		8.29164	0.102114	4.59512	3.48011e+08		2.88558e+07	355367	1.59915e+07		81.2	1.80444
	0.4	0.4		10.3243	0.107599	2.36204	8.05391e+08		8.31512e+07	866589	1.90237e+07		95.9524	4.37093
	0.5	0.5		10.8962	0.138903	1.07521	2.01346e+08		2.1939e+07	279675	2.1649e+06		78.4444	10.134
	1	1		0.1504	0.451201	0.612344	6.20895e+07		93382.7	280148	380201		0.333333	0.245614
GS14_GC04	0.05	0.166667		9.20603	0.948587	1.89243	1.46476e+09		1.34846e+08	1.38945e+07	2.77195e+07		9.705	4.86466
	0.09	0.3		5.75522	1.53345	4.95975	3.68106e+08		2.11853e+07	5.64472e+06	1.82571e+07		3.75313	1.16039
	0.2	0.666667		4.50321	0.531762	5.52841	1.01061e+08		4.55099e+06	537404	5.58707e+06		8.46847	0.814558
	0.27	0.9		0.626869	0.342367	4.13251	4.18146e+06		26212.3	14315.9	172799		1.83099	0.151692
	0.3	1		0.0571837	0.0142959	1.15797	7.90514e+07		45204.5	11301.1	915392		4	0.0493827
GS14-GC02	0.1	0.153846		8.78065	1.81935	2.82581	6.14661e+08		5.39712e+07	1.11829e+07	1.73691e+07		4.82624	3.10731
	0.2	0.307692		1.74214	0.293619	5.73535	2.21054e+08		3.85106e+06	649054	1.26782e+07		5.93333	0.303754
	0.3	0.461538		2.79246	0.371893	6.34175	2.9709e+08		8.29612e+06	1.10486e+06	1.88407e+07		7.50877	0.440329
	0.4	0.615385		5.68417	0.803062	2.29625	2.01525e+09		1.1455e+08	1.61837e+07	4.62753e+07		7.07813	2.47541
	0.5	0.769231		1.10171	0.214967	2.63335	4.36898e+07		481333	93918.7	1.1505e+06		5.125	0.418367
	0.65	1		0.340069	0.0130796	3.78654	1.0919e+08		371323	14281.6	4.13453e+06		26	0.08981
GS15-GC01	0.05	0.05		20.0654	3.25297	4.27844	1.26761e+07		2.54351e+06	412351	542341		6.16833	4.68988
	0.1	0.1		14.5339	1.27004	5.84591	26459.6		3845.6	336.047	1546.81		11.4436	2.48616
	0.2	0.2		14.3951	1.93314	3.79989	37157.6		5348.86	718.309	1411.95		7.44646	3.78828
	0.3	0.3		11.5385	0	3.84615	43417.1		5009.66	0	1669.89			3
	0.4	0.4		17.0946	0.00532708	3.02578	17043.2		2913.47	0.907907	515.691		3209	5.64965
	0.5	0.5		5.36369	0.297598	4.00374	17707.3		949.764	52.6966	708.953		18.0233	1.33967
	0.75	0.75		16.6775	0.0443945	2.50385	131824		21984.9	58.5225	3300.67		375.667	6.66076
	0.83	0.83		10.631	0.016359	0.997897	81232.9		8635.86	13.2889	810.621		649.857	10.6534
	0.9	0.9		15.8422	0.391972	0.791202	21011.4		3328.67	82.3588	166.243		40.4167	20.0229
	0.98	0.98		0.988708	0.0185548	4.34979	23917.4		236.473	4.43783	1040.35		53.2857	0.2273
NP_1383E	0.1	0.004		22.5989	2.58435	5.35464	2.56773e+08		5.80279e+07	6.63592e+06	1.37493e+07		8.74453	4.22043
	3.1	0.124		12.1792	0.18241	8.50814	7.28787e+06		887601	13293.8	620063		66.7679	1.43147
	4.6	0.184		12.6043	1.10342	5.76626	5.38422e+06		678644	59410.6	310469		11.4229	2.18587
	7	0.28		9.04648	0.0631691	6.97852	2.60817e+06		235948	1647.56	182012		143.211	1.29633
	10	0.4
	14.8	0.592		7.45098	0.490196	3.03922	1.91683e+06		142823	9396.22	58256.6		15.2	2.45161
	19.3	0.772		3.25	0.0416667	3.16667	2.8392e+06		92274.1	1183	89908.1		78	1.02632
GS16_GC04
	0.02	0.016		22.0681	0.653758	1.30253	1.19502e+08		2.63718e+07	781255	1.55655e+06		33.7557	16.9425
	0.05	0.04		20.6402	3.27614	4.10395	6.61785e+07		1.36594e+07	2.1681e+06	2.71594e+06		6.30015	5.02934
	0.1	0.08		19.4146	1.97293	3.04181	1.45587e+07		2.82651e+06	287232	442846		9.84051	6.38259
	0.2	0.16		10.7383	0.0901533	1.8231	6.16466e+06		661976	5557.64	112388		119.111	5.89011
	0.3	0.24		14.194	0.702423	2.83478	7.90211e+06		1.12162e+06	55506.3	224008		20.2071	5.00708
	0.43	0.344		21.3506	0.856027	3.17381	9.11422e+06		1.94594e+06	78020.2	289268		24.9415	6.72713
	0.5	0.4		24.4372	0.125063	1.23562	6.62213e+06		1.61827e+06	8281.81	81824.3		195.4	19.7773
	0.75	0.6		16.374	0.0513452	0.8626	1.43547e+06		235043	737.044	12382.3		318.9	18.9821
	1	0.8		12.9994	0.21582	2.23851	3.06461e+06		398381	6614.05	68601.5		60.2326	5.80717
	1.25	1		0.209923	0	3.81445	478278		1004.01	0	18243.7
GS16_GC05
	0.05	0.1		28.3334	0.303377	0.746009	5.15591e+08		1.46085e+08	1.56419e+06	3.84636e+06		93.3934	37.98
	0.1	0.2		22.5099	0.394035	1.65594	1.69518e+08		3.81582e+07	667959	2.80712e+06		57.1266	13.5934
	0.2	0.4		15.1352	2.17001	3.38721	1.13412e+08		1.71652e+07	2.46106e+06	3.84152e+06		6.97471	4.46834
	0.3	0.6		10.8789	0.129689	1.83061	5.52501e+07		6.0106e+06	71653.2	1.01141e+06		83.8846	5.94278
	0.35	0.7		3.61932	0.0897353	0.568323	6.75392e+07		2.44446e+06	60606.5	383841		40.3333	6.36842
	0.4	0.8		3.33882	0.568947	0.828467	2.59593e+07		866736	147695	215065		5.86842	4.03012
	0.45	0.9		2.01236	0.194085	0.342203	384968		7746.95	747.168	1317.37		10.3684	5.8806
	0.5	1		0.0807265	0	1.13522	3.04196e+07		24556.7	0	345329
NAG_S11
	0	Unresolved		65.796	0.256	0.716	3.72911e+06		2.4536e+06	9546.52	26700.4		257.016	91.8939
	0.2	Unresolved		72.784	0.14	0.708	381815		277900	534.541	2703.25		519.886	102.802
	0.22	Unresolved		70.18	0.192	0.52	41491.3		29118.6	79.6632	215.755		365.521	134.962
	0.9	Unresolved		37.372	0.244	0.708	776.511		290.198	1.89469	5.4977		153.164	52.7853
	1.7	Unresolved		46.34	0.264	5.52	1070.45		496.045	2.82598	59.0886		175.53	8.39493
	2.4	Unresolved		28.168	0.084	0.316	1388.45		391.098	1.1663	4.38749		335.333	89.1392
	2.8	Unresolved		36.292	0.348	6.696	628.855		228.224	2.18842	42.1081		104.287	5.41995
	3.19	Unresolved		20.988	0.296	0.432	22599.1		4743.11	66.8934	97.6282		70.9054	48.5833
	4.3	Unresolved		14.48	0.244	0.452	1886.44		273.156	4.60291	8.52669		59.3443	32.0354
	5.8	Unresolved		32.78	0.112	1.244	57223.8		18758	64.0907	711.864		292.679	26.3505
	7.4	Unresolved		45.64	0.036	2.688	24779		11309.1	8.92043	666.059		1267.78	16.9792
	8.9	Unresolved		25.78	0.032	1.248	2374.68		612.192	0.759897	29.636		805.625	20.6571
	10.4	Unresolved		4.064	0.088	5.068	5603.73		227.736	4.93129	283.997		46.1818	0.801894
	12	Unresolved		12.22	0.2	0.564	473.112		57.8143	0.946224	2.66835		61.1	21.6667
	13.5	Unresolved		0.412	0.028	0.028	537.717		2.21539	0.150561	0.150561		14.7143	14.7143
NAG_S12
	0	Unresolved		59.168	0.212	3.036	435458		257652	923.171	13220.5		279.094	19.4888
	0.26	Unresolved		59.316	0.268	0.696	662405		392912	1775.24	4610.34		221.328	85.2241
	0.9	Unresolved		59.368	0.348	1.044	23576.2		13996.7	82.0453	246.136		170.598	56.8659
	1.1	Unresolved		52.196			3004.64		1568.3
	1.7	Unresolved		48.82	0.076	0.076	1484.06		724.518	1.12789	1.12789		642.368	642.368
	2	Unresolved		37.444	0.056	0.4	831.407		311.312	0.465588	3.32563		668.643	93.61
	2.8	Unresolved		26.764	0.26	0.26	906.121		242.514	2.35591	2.35591		102.938	102.938
	3.5	Unresolved		36.528	0.076	0.076	607.889		222.05				480.632	480.632
	5.1	Unresolved		38.848	0.02	0.024	254.117		98.7194				1942.4	1618.67
GS13_CC2
	0.1	0.000555556		16.5053	0.515145	1.4012	3.86795e+09	2.63642e+08	6.38414e+08	1.99255e+07	5.41975e+07		32.04	11.7794
	0.3	0.166667		15.796	0.498494	1.08007	9.38171e+08	1.15346e+08	1.48194e+08	4.67673e+06	1.01329e+07		31.6875	14.625
	0.6	0.333333		7.81798	1.15265	1.53353	1.78636e+08	6.52326e+07	1.39657e+07	2.05905e+06	2.73943e+06		6.78261	5.09804
	0.8	0.444444		7.89313	0.397716	1.32572	2.70421e+08	7.60871e+07	2.13447e+07	1.07551e+06	3.58503e+06		19.8462	5.95385
	1.3	0.722222		5.23911	0.284293	1.03564	3.95442e+07	757243	2.07177e+06	112421	409535		18.4286	5.05882
	1.8	1		5.54398	0.260525	3.42851	5.71134e+07	1.56948e+07	3.16635e+06	148795	1.95814e+06		21.28	1.61702

## Sheet: Fig. 1F Integrated rel. abun.
Core	Relative_abundance	Lineage	Plot_colour
GS16_GC04	73.6579	Nitrosediminicola_relative	forestgreen
GS16_GC05	46.1108	Nitrosediminicola_relative	firebrick
GS14_GC08	75.6444	Nitrosediminicola_relative	deeppink
GS14_GC09	81.4829	Nitrosediminicola_relative	firebrick1
GS14_GC02	85.759	Nitrosediminicola_relative	darkorange
GS14_GC04	82.3757	Nitrosediminicola_relative	dodgerblue
GS15_GC01	82.5268	Nitrosediminicola_relative	darkslateblue
GS13_CC2	67.102	Nitrosediminicola_relative	darkviolet
NP_83E	87.885	Nitrosediminicola_relative	#636363
NAG_S11	77.4445	Nitrosediminicola_relative	#bdbdbd
NAG_S12	33.3109	Nitrosediminicola_relative	#4575b4
GS16_GC04	8.11266	Nitrospina_relative	forestgreen
GS16_GC05	22.2111	Nitrospina_relative	firebrick
GS14_GC08	12.0981	Nitrospina_relative	deeppink
GS14_GC09	7.97896	Nitrospina_relative	firebrick1
GS14_GC02	3.64139	Nitrospina_relative	darkorange
GS14_GC04	10.5183	Nitrospina_relative	dodgerblue
GS15_GC01	11.7356	Nitrospina_relative	darkslateblue
GS13_CC2	5.01397	Nitrospina_relative	darkviolet
NP_83E	0.343559	Nitrospina_relative	#636363
NAG_S11	4.32972	Nitrospina_relative	#bdbdbd
NAG_S12	20.3384	Nitrospina_relative	#4575b4
GS16_GC04	18.2295	Nitrospira_relative	forestgreen
GS16_GC05	31.6781	Nitrospira_relative	firebrick
GS14_GC08	12.2575	Nitrospira_relative	deeppink
GS14_GC09	10.5381	Nitrospira_relative	firebrick1
GS14_GC02	10.5996	Nitrospira_relative	darkorange
GS14_GC04	7.10608	Nitrospira_relative	dodgerblue
GS15_GC01	5.73752	Nitrospira_relative	darkslateblue
GS13_CC2	27.8841	Nitrospira_relative	darkviolet
NP_83E	11.7715	Nitrospira_relative	#636363
NAG_S11	18.2258	Nitrospira_relative	#bdbdbd
NAG_S12	46.3507	Nitrospira_relative	#4575b4
