# Supplementary material for: An abundant bacterial phylum with nitrite-oxidizing potential in oligotrophic marine sediments
Source: Commun Biol. 2024 Apr 11;7:449. doi: 10.1038/s42003-024-06136-2 (PMC11009272; doi:10.1038/s42003-024-06136-2)
Supplement: Supplementary file 4 — Supplementary Data 2 [file 42003_2024_6136_MOESM4_ESM.xlsx]

## Sheet: Fig. 2D
#SampleID	Habitat	Size (total seqs)	Description	Relative_abundance	Latitude	Longitude
	sediment			32	71.97	0.1
	sediment			11	76.92	7.575
	sediment			11	73.357	7.565
	sediment			7	71.285	-6.562
SRR8589859	sediment	37317	marine sediment metagenome	6.32688	22.7833	-56.5167
	sediment			6.3	70.916	-12.037
	sediment			6.2	73.7	7.345
	sediment			5.9	72.279	1.7
SRR8589864	sediment	25242	marine sediment metagenome	5.18976	22.7833	-56.5167
SRR8589861	sediment	42098	marine sediment metagenome	5.01449	22.7833	-56.5167
SRR396763	sediment	3911	marine sediment metagenome	4.57683	73.5662	8.1585
SRR3884406	sediment	68983	marine metagenome	4.31846	12.579	-116.724
ERR5008210	sediment	890134		4.00985	-20.333	-71.978
SRR8589865	sediment	53926	marine sediment metagenome	3.80892	22.7833	-56.5167
ERR5008159	sediment	817346		3.71666	-22.937	-71.618
SRR8361110	sediment	19543	marine sediment metagenome	3.67395	26.84	-85.27
ERR5008160	sediment	794170		3.36616	-21.781	-71.208
SRR8361139	sediment	18950	marine sediment metagenome	3.16623	27.84	-86
SRR3169287	rock	44662	rock metagenome	3.04733	22.45	-46.04
SRR1740580	sediment	19504	marine sediment metagenome	2.71226	22.83	-46.05
SRR8361169	sediment	96264	marine sediment metagenome	2.69156	25.15	-85.03
ERR5008158	sediment	742757		2.66372	-22.937	-71.618
SRR8589858	sediment	56144	marine sediment metagenome	2.65389	22.7833	-56.5167
ERR5008157	sediment	703354		2.43263	-22.937	-71.618
ERR5008211	sediment	758839		2.22379	-20.333	-71.978
ERR5008154	sediment	758615		2.20204	-22.937	-71.618
SRR8361199	sediment	20568	marine sediment metagenome	2.19273	25.96	-85.48
SRR8361247	sediment	134424	marine sediment metagenome	1.97435	26.06	-86.35
SRR8361307	sediment	15021	marine sediment metagenome	1.75754	27.34	-87.37
SRR3169420	rock	5320	rock metagenome	1.74812	22.48	-46.03
SRR8361146	sediment	9378	marine sediment metagenome	1.72745	26.47	-86.68
ERR5008186	sediment	766466		1.69623	-20.319	-71.291
SRR8361109	sediment	35015	marine sediment metagenome	1.61359	26.82	-85.35
SRR8361163	sediment	20156	marine sediment metagenome	1.59754	26.78	-86.96
ERR5008155	sediment	673857		1.59351	-22.937	-71.618
SRR8361236	sediment	10284	marine sediment metagenome	1.57526	27.39	-87.71
SRR8361301	sediment	8417	marine sediment metagenome	1.56825	27.76	-86.65
ERR5008153	sediment	716531		1.5582	-22.937	-71.618
SRR8361213	sediment	9076	marine sediment metagenome	1.55355	25.34	-84.8
ERR5008156	sediment	597706		1.54842	-22.937	-71.618
SRR8361184	sediment	24323	marine sediment metagenome	1.52942	27.52	-86.18
	sediment			1.5	76.913	7.125
SRR3169416	rock	57492	rock metagenome	1.46455	22.48	-46.03
SRR3884250	sediment	16916	marine metagenome	1.42469	12.0274	-117.325
SRR8361336	sediment	10923	marine sediment metagenome	1.31832	27.67	-87.6
SRR1060329	sediment	13698	marine sediment metagenome	1.29946	53.98	170.91
SRR3884310	sediment	14163	marine metagenome	1.29916	12.1178	-117.344
ERR5008212	sediment	797745		1.28938	-20.333	-71.978
SRR8361189	sediment	18975	marine sediment metagenome	1.25428	26.79	-86.48
SRR8361186	sediment	36424	marine sediment metagenome	1.23819	27.43	-87.41
SRR3884415	sediment	61808	marine metagenome	1.23609	12.1812	-117.261
SRR8589869	sediment	46340	marine sediment metagenome	1.16962	22.7833	-56.5167
ERR5008152	sediment	677607		1.16852	-22.937	-71.618
SRR3884245	sediment	16884	marine metagenome	1.14902	12.0274	-117.325
SRR3884117	sediment	22241	marine metagenome	1.13304	12.5698	-116.539
SRR3884063	sediment	34549	marine metagenome	1.13173	12.0274	-117.325
SRR8589874	sediment	48197	marine sediment metagenome	1.12248	22.7833	-56.5167
SRR8361195	sediment	15012	marine sediment metagenome	1.0858	26.59	-87.34
SRR8361190	sediment	17447	marine sediment metagenome	1.06609	26.33	-87.07
SRR8361302	sediment	10898	marine sediment metagenome	1.06442	27.76	-86.65
SRR8361315	sediment	74752	marine sediment metagenome	1.03409	27.9	-86.76
SRR6172189	sediment	8053	marine sediment metagenome	1.03067	22.4102	-91.778
SRR6172102	sediment	16634	marine sediment metagenome	0.985932	22.4102	-91.778
ERR5008063	sediment	317813		0.979507	-23.812	-70.83
SRR3884260	sediment	21752	marine metagenome	0.97922	12.5825	-116.651
SRR8361123	sediment	8333	marine sediment metagenome	0.972039	27.47	-87.7
ERR5008205	sediment	728275		0.964334	-20.333	-71.978
SRR8589863	sediment	77765	marine sediment metagenome	0.952871	22.7833	-56.5167
ERR5008058	sediment	542967		0.91792	-23.812	-70.83
SRR6172087	sediment	11105	marine sediment metagenome	0.900495	19.46	-94.5849
SRR3884198	sediment	16548	marine metagenome	0.894368	12.367	-116.517
ERR5008207	sediment	658355		0.880528	-20.333	-71.978
SRR8361154	sediment	14621	marine sediment metagenome	0.854935	28.3	-87.31
ERR5008209	sediment	741417		0.847566	-20.333	-71.978
ERR5008208	sediment	727208		0.838825	-20.333	-71.978
SRR8361162	sediment	102994	marine sediment metagenome	0.831116	25.52	-85.15
ERR5008151	sediment	666431		0.794981	-22.937	-71.618
SRR8361250	sediment	26992	marine sediment metagenome	0.789123	26.56	-87.76
SRR3169417	rock	48885	rock metagenome	0.754833	22.48	-46.03
ERR5008064	sediment	504496		0.741929	-23.812	-70.83
SRR3884334	sediment	19821	marine metagenome	0.741638	12.0094	-117.178
SRR6172012	sediment	8915	marine sediment metagenome	0.706674	19.46	-94.5849
SRR8361121	sediment	10902	marine sediment metagenome	0.706292	26.73	-86.86
SRR8361160	sediment	25774	marine sediment metagenome	0.706138	26.59	-86.99
SRR8361303	sediment	16702	marine sediment metagenome	0.700515	27.33	-85.78
SRR3884311	sediment	13953	marine metagenome	0.695191	12.1178	-117.344
SRR8589839	sediment	76871	marine sediment metagenome	0.686865	22.7833	-56.5167
SRR8490021	sediment	87458	marine sediment metagenome	0.6849	41.145	2.8925
SRR3884151	sediment	17026	marine metagenome	0.675438	12.5968	-116.494
SRR8361120	sediment	6377	marine sediment metagenome	0.674298	27.74	-87.42
SRR3884328	sediment	10003	marine metagenome	0.669799	12.1812	-117.261
SRR6172267	sediment	6194	marine sediment metagenome	0.661931	19.4441	-93.8887
SRR8361271	sediment	170631	marine sediment metagenome	0.655215	27.91	-86.75
SRR8361264	sediment	10420	marine sediment metagenome	0.652591	27.03	-87.15
SRR3884200	sediment	25333	marine metagenome	0.647377	12.136	-117.215
SRR8361241	sediment	15613	marine sediment metagenome	0.640492	27.83	-84.86
SRR3169418	rock	57987	rock metagenome	0.629451	22.48	-46.03
SRR3884404	sediment	75486	marine metagenome	0.616008	12.3709	-116.614
SRR3169347	rock	54680	rock metagenome	0.608998	22.48	-46.03
SRR3884341	sediment	16994	marine metagenome	0.606096	12.367	-116.517
SRR8361266	sediment	7081	marine sediment metagenome	0.593137	26.89	-86.98
SRR3884239	sediment	17210	marine metagenome	0.586868	12.0092	-117.38
SRR3884378	sediment	11748	marine metagenome	0.578822	12.0818	-117.178
ERR5008203	sediment	581380		0.575527	-20.333	-71.978
SRR3884210	sediment	24343	marine metagenome	0.575114	12.0546	-117.252
SRR6172041	sediment	5764	marine sediment metagenome	0.572519	20.0089	-92.3865
ERR5008149	sediment	659845		0.571346	-22.937	-71.618
SRR3884261	sediment	23357	marine metagenome	0.556578	12.5825	-116.651
ERR5008204	sediment	662679		0.551851	-20.333	-71.978
SRR8361214	sediment	9824	marine sediment metagenome	0.549674	24.92	-84.58
SRR8361309	sediment	6555	marine sediment metagenome	0.549199	27.71	-86.83
SRR3884194	sediment	23154	marine metagenome	0.539864	12.0998	-117.197
SRR3884280	sediment	17476	marine metagenome	0.537881	12.3709	-116.614
SRR3169348	rock	41147	rock metagenome	0.537099	22.48	-46.03
SRR3883947	sediment	20708	marine metagenome	0.536025	13.7936	-116.703
ERR5008182	sediment	581293		0.528821	-20.319	-71.291
ERR5008150	sediment	716410		0.528329	-22.937	-71.618
SRR6172276	sediment	6057	marine sediment metagenome	0.528314	22.4102	-91.778
SRR8361193	sediment	95701	marine sediment metagenome	0.519326	27.25	-86.19
SRR6172277	sediment	15699	marine sediment metagenome	0.515956	19.4441	-93.8887
SRR6172236	sediment	9758	marine sediment metagenome	0.5124	20.0089	-92.3865
SRR8361328	sediment	9979	marine sediment metagenome	0.511073	26.51	-86.09
SRR5465805	sediment	59494	marine metagenome	0.507614	10.023	57.676
SRR3884243	sediment	24893	marine metagenome	0.502149	12.4069	-116.485
SRR8589924	sediment	43694	marine sediment metagenome	0.501213	22.7833	-56.5167
SRR3884140	sediment	26355	marine metagenome	0.500854	12.5212	-116.698
SRR8589871	sediment	55383	marine sediment metagenome	0.498348	22.7833	-56.5167
SRR8361188	sediment	17792	marine sediment metagenome	0.488984	26.83	-86.64
ERR5008183	sediment	544290		0.477687	-20.319	-71.291
ERR5008185	sediment	488226		0.464744	-20.319	-71.291
SRR8361203	sediment	24067	marine sediment metagenome	0.457057	26.34	-86.88
SRR6172272	sediment	5514	marine sediment metagenome	0.453391	22.4102	-91.778
SRR6121842	sediment	19574	marine metagenome	0.449576	20.48	120.01
SRR8589873	sediment	45407	marine sediment metagenome	0.447068	22.7833	-56.5167
ERR5008057	sediment	495047		0.445412	-23.812	-70.83
SRR8361331	sediment	79592	marine sediment metagenome	0.444768	26.52	-87.29
SRR8361201	sediment	20511	marine sediment metagenome	0.443664	26.49	-87
SRR3884283	sediment	19627	marine metagenome	0.438172	12.4163	-116.715
SRR3884105	sediment	23244	marine metagenome	0.434521	12.451	-116.594
SRR2048149	sediment	11777	marine metagenome	0.433047	0.01	-147.797
ERR5008146	sediment	577257		0.432736	-22.937	-71.618
SRR3884272	sediment	14462	marine metagenome	0.42871	12.3709	-116.614
ERR5008066	sediment	568868		0.425758	-23.812	-70.83
ERR5008148	sediment	625217		0.422093	-22.937	-71.618
SRR8589838	sediment	79766	marine sediment metagenome	0.421232	22.7833	-56.5167
ERR5008202	sediment	507840		0.414501	-20.333	-71.978
SRR8589870	sediment	64464	marine sediment metagenome	0.40798	22.7833	-56.5167
SRR8589860	sediment	45893	marine sediment metagenome	0.403112	22.7833	-56.5167
SRR3169354	rock	56576	rock metagenome	0.402998	22.48	-46.03
SRR6171924	sediment	16436	marine sediment metagenome	0.401558	29.1227	-87.2662
ERR5008061	sediment	521380		0.392228	-23.812	-70.83
ERR5008147	sediment	686545		0.391089	-22.937	-71.618
SRR3884090	sediment	19489	marine metagenome	0.389964	12.2173	-117.325
SRR8361338	sediment	22937	marine sediment metagenome	0.38366	26.66	-85.4
SRR5465809	sediment	14174	marine metagenome	0.380979	6.508	60.226
SRR8361114	sediment	8957	marine sediment metagenome	0.379591	27.9	-87.33
SRR6172024	sediment	25213	marine sediment metagenome	0.37679	19.4441	-93.8887
SRR6173561	sediment	99699	marine sediment metagenome	0.371117	28.9164	-87.6691
SRR6172280	sediment	15304	marine sediment metagenome	0.365917	19.4441	-93.8887
SRR3884233	sediment	13429	marine metagenome	0.364882	12.0092	-117.38
SRR6171920	sediment	19500	marine sediment metagenome	0.358974	28.6365	-87.8685
ERR5008167	sediment	601135		0.356825	-21.781	-71.208
ERR5008062	sediment	535269		0.356083	-23.812	-70.83
SRR3884106	sediment	22066	marine metagenome	0.353485	12.451	-116.594
ERR5008184	sediment	418396		0.353254	-20.319	-71.291
SRR6172187	sediment	9952	marine sediment metagenome	0.351688	19.4441	-93.8887
SRR8589832	sediment	57639	marine sediment metagenome	0.336578	22.7833	-56.5167
SRR3884423	sediment	29167	marine metagenome	0.335996	12.2173	-117.325
SRR3884208	sediment	22095	marine metagenome	0.325866	12.0546	-117.252
SRR5465793	sediment	30906	marine metagenome	0.320326	4.003	69.342
SRR3884339	sediment	29228	marine metagenome	0.314767	12.0094	-117.178
DRR046878	sediment	170860	sediment metagenome	0.313707	30.7808	130.28
SRR3884274	sediment	19999	marine metagenome	0.310016	12.3709	-116.614
SRR8589872	sediment	64102	marine sediment metagenome	0.308883	22.7833	-56.5167
SRR8490001	sediment	87143	marine sediment metagenome	0.30754	41.145	2.8925
SRR8361205	sediment	32150	marine sediment metagenome	0.304821	26.26	-86.56
SRR6172142	sediment	12223	marine sediment metagenome	0.302708	22.4102	-91.778
SRR3884205	sediment	20555	marine metagenome	0.30163	12.136	-117.215
SRR5465808	sediment	52123	marine metagenome	0.293536	9.1	58.259
SRR3884386	sediment	8950	marine metagenome	0.290503	12.0818	-117.178
SRR3884122	sediment	26016	marine metagenome	0.28444	12.5698	-116.539
ERR5008168	sediment	599188		0.276207	-21.781	-71.208
SRR8361105	sediment	25358	marine sediment metagenome	0.272103	26.6	-87.35
SRR2048121	sediment	13234	marine metagenome	0.272027	1.80583	-86.1914
SRR8361200	sediment	35979	marine sediment metagenome	0.269602	26.45	-86.98
SRR8361124	sediment	11724	marine sediment metagenome	0.264415	27.53	-87.4
SRR1980818	sediment	44106	sediment metagenome	0.263003	13.76	-116.46
SRR3884238	sediment	7678	marine metagenome	0.260485	12.0092	-117.38
SRR6171940	sediment	15000	marine sediment metagenome	0.26	29.1227	-87.2662
SRR3884196	sediment	22386	marine metagenome	0.259091	12.136	-117.215
SRR5465795	sediment	13918	marine metagenome	0.258658	2.738	66.404
SRR8589866	sediment	48625	marine sediment metagenome	0.252956	22.7833	-56.5167
SRR3884110	sediment	24993	marine metagenome	0.252071	12.451	-116.594
ERR5008095	sediment	578456		0.250149	-23.817	-71.372
ERR5008145	sediment	624002		0.249679	-22.937	-71.618
SRR6171959	sediment	16892	marine sediment metagenome	0.248638	28.6365	-87.8685
SRR8361277	sediment	26760	marine sediment metagenome	0.246637	26.42	-86.94
SRR6172218	sediment	20917	marine sediment metagenome	0.243821	19.4441	-93.8887
SRR6172261	sediment	13594	marine sediment metagenome	0.242754	28.2209	-89.0695
ERR5008169	sediment	702321		0.239919	-21.781	-71.208
SRR8361185	sediment	36294	marine sediment metagenome	0.239709	26.55	-87.83
SRR3884345	sediment	18793	marine metagenome	0.239451	12.0818	-117.178
SRR3884234	sediment	20095	marine metagenome	0.238865	12.0092	-117.38
ERR5008080	sediment	538872		0.236605	-24.266	-71.423
ERR5008133	sediment	617120		0.236259	-23.049	-71.302
SRR6171938	sediment	16931	marine sediment metagenome	0.236253	29.1227	-87.2662
ERR5008137	sediment	718367		0.235952	-23.049	-71.302
SRR8361138	sediment	27994	marine sediment metagenome	0.235765	27.89	-85.91
SRR8361125	sediment	20179	marine sediment metagenome	0.232915	26.72	-85.32
SRR3884089	sediment	17332	marine metagenome	0.230787	12.2173	-117.325
SRR6172072	sediment	23048	marine sediment metagenome	0.229955	28.3592	-86.9443
SRR7011520	soil	32388	soil metagenome	0.22848	24.8131	114.828
SRR8361310	sediment	24547	marine sediment metagenome	0.228134	27.74	-86.76
SRR8361316	sediment	16683	marine sediment metagenome	0.227777	26.55	-86.12
SRR8361191	sediment	14675	marine sediment metagenome	0.224872	26.99	-86.77
ERR5008144	sediment	664864		0.224708	-22.937	-71.618
SRR8361219	sediment	18939	marine sediment metagenome	0.221765	25.03	-84.67
SRR8361305	sediment	25358	marine sediment metagenome	0.220838	25.95	-86.29
ERR5008079	sediment	446699		0.218492	-24.266	-71.423
ERR5008206	sediment	578264		0.21651	-20.333	-71.978
ERR5008200	sediment	443455		0.215805	-20.333	-71.978
SRR5465797	sediment	34362	marine metagenome	0.215354	2.157	66.869
ERR5008081	sediment	600188		0.214433	-24.266	-71.423
ERR5008065	sediment	499872		0.212254	-23.812	-70.83
ERR5008067	sediment	591824		0.212225	-23.812	-70.83
SRR3884203	sediment	21831	marine metagenome	0.21071	12.136	-117.215
SRR3884121	sediment	42928	marine metagenome	0.209653	12.5698	-116.539
SRR6172007	sediment	9566	marine sediment metagenome	0.209074	20.0089	-92.3865
SRR6172070	sediment	25437	marine sediment metagenome	0.208358	29.1227	-87.2662
SRR3884315	sediment	16805	marine metagenome	0.208271	12.1178	-117.344
SRR8361194	sediment	28729	marine sediment metagenome	0.205367	26.59	-87.34
SRR3884292	sediment	18045	marine metagenome	0.205043	12.579	-116.724
ERR5008060	sediment	521577		0.204955	-23.812	-70.83
SRR8361108	sediment	10897	marine sediment metagenome	0.20189	27.71	-87.09
ERR5008111	sediment	610916		0.199373	-23.363	-71.343
SRR6419780	sediment	149574	marine sediment metagenome	0.197227	76.54	-7.07
SRR8361249	sediment	19294	marine sediment metagenome	0.196952	26.55	-87.3
SRR6172105	sediment	23391	marine sediment metagenome	0.196657	28.3592	-86.9443
SRR3169351	rock	47984	rock metagenome	0.195899	22.48	-46.03
SRR6172048	sediment	19171	marine sediment metagenome	0.193	19.4441	-93.8887
SRR3884212	sediment	22368	marine metagenome	0.192239	12.0546	-117.252
SRR6172262	sediment	12102	marine sediment metagenome	0.190051	20.0089	-92.3865
DRR046879	sediment	142543	sediment metagenome	0.188013	30.7808	130.28
SRR8489997	sediment	118508	marine sediment metagenome	0.187329	41.145	2.8925
SRR8361217	sediment	20665	marine sediment metagenome	0.183886	25.5	-84.82
SRR8361168	sediment	10992	marine sediment metagenome	0.181951	26.6	-85.47
SRR6172084	sediment	19798	marine sediment metagenome	0.181837	19.46	-94.5849
SRR8489992	sediment	96552	marine sediment metagenome	0.181249	41.145	2.8925
ERR5008116	sediment	556050		0.180739	-23.363	-71.343
SRR8589868	sediment	55438	marine sediment metagenome	0.178578	22.7833	-56.5167
SRR3884439	sediment	66781	marine metagenome	0.178194	12.4433	-116.641
SRR6452031	sediment	11289	sediment metagenome	0.177164	33.8436	-118.689
SRR8361256	sediment	21343	marine sediment metagenome	0.173359	26.43	-86.94
ERR5008100	sediment	595688		0.172741	-23.817	-71.372
SRR8361333	sediment	28991	marine sediment metagenome	0.172467	27.34	-85.83
ERR5008094	sediment	545621		0.171731	-23.817	-71.372
SRR6172288	sediment	11797	marine sediment metagenome	0.169535	20.0089	-92.3865
ERR5008201	sediment	599121		0.169081	-20.333	-71.978
SRR6173768	sediment	99890	marine sediment metagenome	0.168185	28.9164	-87.6691
SRR3884422	sediment	62557	marine metagenome	0.167847	12.0818	-117.178
SRR8490013	sediment	86995	marine sediment metagenome	0.167826	41.145	2.8925
SRR8361152	sediment	19237	marine sediment metagenome	0.166346	28.26	-87.13
ERR5008096	sediment	467113		0.164628	-23.817	-71.372
SRR3884331	sediment	12764	marine metagenome	0.164525	12.0094	-117.178
SRR3884230	sediment	12157	marine metagenome	0.164514	12.0092	-117.38
SRR3884318	sediment	14637	marine metagenome	0.163968	12.1812	-117.261
ERR5008117	sediment	535193		0.163679	-23.363	-71.343
SRR6171942	sediment	21034	marine sediment metagenome	0.161643	28.6365	-87.8685
ERR5008187	sediment	742855		0.16127	-20.319	-71.291
SRR6172125	sediment	14894	marine sediment metagenome	0.161139	19.46	-94.5849
SRR6171955	sediment	16143	marine sediment metagenome	0.161061	29.1227	-87.2662
SRR8361341	sediment	37286	marine sediment metagenome	0.160918	27.89	-87.33
SRR3884309	sediment	18104	marine metagenome	0.160186	12.1178	-117.344
ERR5008059	sediment	525280		0.159153	-23.812	-70.83
SRR6173692	sediment	127111	marine sediment metagenome	0.158916	28.6365	-87.8685
SRR3884188	sediment	21494	marine metagenome	0.158184	12.0998	-117.197
SRR3884191	sediment	26013	marine metagenome	0.157614	12.0998	-117.197
SRR8361265	sediment	27458	marine sediment metagenome	0.156603	26.91	-86.92
SRR1980838	sediment	46914	sediment metagenome	0.155604	13.86	-116.55
ERR5008134	sediment	740211		0.155361	-23.049	-71.302
SRR3884277	sediment	14823	marine metagenome	0.155164	12.3709	-116.614
ERR5008139	sediment	687758		0.154851	-23.049	-71.302
SRR6171922	sediment	20154	marine sediment metagenome	0.153816	28.6365	-87.8685
SRR8361153	sediment	13660	marine sediment metagenome	0.153734	28.27	-87.2
SRR2071025	soil	31987	soil metagenome	0.153187	47.5079	-93.4527
SRR3884327	sediment	15036	marine metagenome	0.152966	12.1812	-117.261
SRR6173805	sediment	101155	marine sediment metagenome	0.152242	28.9164	-87.6691
ERR5008130	sediment	593350		0.152187	-23.049	-71.302
SRR6172069	sediment	17767	marine sediment metagenome	0.151967	19.4441	-93.8887
SRR8490010	sediment	89473	marine sediment metagenome	0.150884	41.4603	2.87208
SRR8361270	sediment	21982	marine sediment metagenome	0.150123	27.83	-85.76
SRR6171904	sediment	22733	marine sediment metagenome	0.149562	29.1227	-87.2662
SRR5465794	sediment	53193	marine metagenome	0.148516	2.666	66.441
SRR5465791	sediment	67628	marine metagenome	0.147868	3.67	63.749
SRR3884405	sediment	79127	marine metagenome	0.147864	12.3709	-116.614
SRR8589867	sediment	44121	marine sediment metagenome	0.147322	22.7833	-56.5167
ERR5008166	sediment	664925		0.147084	-21.781	-71.208
SRR3884103	sediment	22652	marine metagenome	0.145683	12.451	-116.594
SRR3884347	sediment	17220	marine metagenome	0.14518	12.0818	-117.178
ERR5008078	sediment	668589		0.145082	-24.266	-71.423
SRR6171898	sediment	23039	marine sediment metagenome	0.143235	29.1227	-87.2662
ERR5008082	sediment	653263		0.141291	-24.266	-71.423
SRR6172127	sediment	20035	marine sediment metagenome	0.139755	19.4307	-93.095
SRR8361252	sediment	67324	marine sediment metagenome	0.139623	26.6	-87.35
SRR3884204	sediment	21530	marine metagenome	0.13934	12.136	-117.215
ERR5008132	sediment	607716		0.138552	-23.049	-71.302
SRR3884344	sediment	15225	marine metagenome	0.137931	12.0818	-117.178
SRR3884421	sediment	45055	marine metagenome	0.13761	12.0818	-117.178
SRR8361230	sediment	18932	marine sediment metagenome	0.137334	28.12	-86.59
SRR3884215	sediment	26255	marine metagenome	0.137117	12.0546	-117.252
ERR5008129	sediment	639089		0.136914	-23.049	-71.302
SRR5465788	sediment	38713	marine metagenome	0.136905	3.695	63.832
SRR5465792	sediment	60373	marine metagenome	0.135822	3.664	63.756
SRR6172033	sediment	16981	marine sediment metagenome	0.135445	19.4441	-93.8887
SRR3884193	sediment	27374	marine metagenome	0.135165	12.0998	-117.197
ERR5008135	sediment	630507		0.133226	-23.049	-71.302
SRR6173630	sediment	125108	marine sediment metagenome	0.132685	28.6365	-87.8685
SRR6173628	sediment	132998	marine sediment metagenome	0.131581	28.6365	-87.8685
SRR8589930	sediment	38176	marine sediment metagenome	0.130972	22.7833	-56.5167
SRR5465815	sediment	22935	marine metagenome	0.130804	5.717	61.462
SRR5465804	sediment	18351	marine metagenome	0.130783	10.258	57.745
ERR5008097	sediment	577848		0.130138	-23.817	-71.372
SRR6171974	sediment	28647	marine sediment metagenome	0.129158	28.3592	-86.9443
SRR8361132	sediment	24883	marine sediment metagenome	0.128602	26.06	-86.35
SRR6173721	sediment	86925	marine sediment metagenome	0.127696	29.043	-87.2824
SRR3884294	sediment	18799	marine metagenome	0.127666	12.4163	-116.715
SRR8490002	sediment	109825	marine sediment metagenome	0.127476	41.145	2.8925
SRR3883962	sediment	20518	marine metagenome	0.126718	13.825	-116.533
SRR8361209	sediment	54695	marine sediment metagenome	0.126154	27.72	-86.54
ERR5008077	sediment	620026		0.126124	-24.266	-71.423
ERR5008138	sediment	602175		0.125877	-23.049	-71.302
SRR3884222	sediment	25558	marine metagenome	0.125205	12.1901	-117.371
SRR3884308	sediment	20284	marine metagenome	0.12325	12.1178	-117.344
ERR5008136	sediment	742979		0.121134	-23.049	-71.302
SRR8489988	sediment	134059	marine sediment metagenome	0.120096	41.145	2.8925
SRR3884109	sediment	25090	marine metagenome	0.11957	12.451	-116.594
SRR3884286	sediment	22033	marine metagenome	0.118005	12.579	-116.724
ERR5008164	sediment	592756		0.116068	-21.781	-71.208
ERR5008091	sediment	597632		0.115288	-23.817	-71.372
SRR3884192	sediment	26045	marine metagenome	0.115185	12.0998	-117.197
SRR3884297	sediment	17379	marine metagenome	0.115081	12.579	-116.687
SRR3884304	sediment	17632	marine metagenome	0.11343	12.579	-116.687
SRR8361267	sediment	50272	marine sediment metagenome	0.113383	27.06	-86.83
SRR6173553	sediment	101792	marine sediment metagenome	0.112975	28.9164	-87.6691
SRR3884144	sediment	25795	marine metagenome	0.112425	12.5212	-116.698
SRR6172165	sediment	29417	marine sediment metagenome	0.11218	19.4307	-93.095
SRR3883977	sediment	17897	marine metagenome	0.111751	13.8883	-116.69
SRR8489989	sediment	117712	marine sediment metagenome	0.111289	41.145	2.8925
ERR5008098	sediment	634508		0.111267	-23.817	-71.372
SRR3884463	sediment	40638	marine metagenome	0.110734	12.0274	-117.325
SRR6419745	sediment	139235	marine sediment metagenome	0.110604	72.16	-1.41
SRR8591396	sediment	5987209	marine metagenome	0.110469	40.2843	50.9327
SRR6173521	sediment	88230	marine sediment metagenome	0.10994	29.043	-87.2824
SRR6171953	sediment	18266	marine sediment metagenome	0.109493	28.6365	-87.8685
SRR3884114	sediment	18277	marine metagenome	0.109427	12.5698	-116.539
SRR3884340	sediment	18625	marine metagenome	0.107383	12.0818	-117.178
SRR5465789	sediment	28311	marine metagenome	0.105966	3.701	63.818
SRR6171937	sediment	18893	marine sediment metagenome	0.105859	28.6365	-87.8685
SRR5465787	sediment	51132	marine metagenome	0.105609	-27.849	63.935
SRR2397934	rock	3563438	rock metagenome	0.105292	9.089	-87.01
SRR3884197	sediment	22828	marine metagenome	0.105134	12.136	-117.215
SRR8361254	sediment	23786	marine sediment metagenome	0.105104	26.53	-87.19
ERR5008110	sediment	592301		0.104677	-23.363	-71.343
SRR2398401	rock	3557354	rock metagenome	0.103251	9.099	-87.096
SRR2398571	rock	3558580	rock metagenome	0.103243	9.082	-87.095
ERR5008121	sediment	690887		0.103056	-23.363	-71.343
SRR3884148	sediment	22369	marine metagenome	0.102821	12.5968	-116.494
SRR2398430	rock	3563465	rock metagenome	0.102681	9.082	-87.095
SRR5465799	sediment	34147	marine metagenome	0.102498	4.127	63.016
SRR6173683	sediment	108470	marine sediment metagenome	0.102332	28.9164	-87.6691
SRR1980815	sediment	44034	sediment metagenome	0.102194	13.76	-116.46
DRR046876	sediment	128393	sediment metagenome	0.10203	30.7808	130.279
SRR1980801	sediment	139309	sediment metagenome	0.101932	13.82	-116.53
SRR3884137	sediment	24634	marine metagenome	0.101486	12.5212	-116.698
SRR8361164	sediment	28655	marine sediment metagenome	0.101204	28.02	-87.58
SRR6173660	sediment	64702	marine sediment metagenome	0.100461	29.1227	-87.2662
SRR8490011	sediment	150084	marine sediment metagenome	0.099944	41.145	2.8925
