# Supplementary material for: An abundant bacterial phylum with nitrite-oxidizing potential in oligotrophic marine sediments
Source: Commun Biol. 2024 Apr 11;7:449. doi: 10.1038/s42003-024-06136-2 (PMC11009272; doi:10.1038/s42003-024-06136-2)
Supplement: Supplementary file 5 — Supplementary Data 3 [file 42003_2024_6136_MOESM5_ESM.xlsx]

## Sheet: Fig. 5 and S7 func. grp. abu.
Sediment_core	Sample	Depth	Total_cells	Total_cells_stdev	Nitrosediminicola_reads	Nitrospinaceae_reads	Nitrospiraceae_reads	Total_reads	Total_NOB_reads	Anammox_rel_abu	Nitrosediminicola_rel_abu	Nitrospinaceae_rel_abu	Nitrospiraceae_rel_abu		Nitrosediminicola_pct	Nitrospinaceae_pct	Nitrospiraceae_pct
GS16-GC04	GC04_1	0.02	1.19502e+08	0.0475978	151	23	156	20038	330	0	0.753568	0.114782	0.778521		45.7576	6.9697	47.2727
	GC04_2	0.05	6.61785e+07	0.0340463	234	6	680	19932	920	0	1.17399	0.0301023	3.4116		25.4348	0.652174	73.913
	GC04_3	0.1	1.45587e+07	0.143318	234	7	468	20021	709	0	1.16877	0.0349633	2.33755		33.0042	0.987306	66.0085
	GC04_4	0.2	6.16466e+06	0.0486449	309	58	10	19966	377	0	1.54763	0.290494	0.0500851		81.9629	15.3846	2.65252
	GC04_5	0.3	7.90211e+06	0.0900097	436	16	137	19931	589	0	2.18755	0.080277	0.687371		74.0238	2.71647	23.2598
	GC04_6	0.43	9.11422e+06	0.0174694	434	73	166	19976	673	0.010012	2.17261	0.365439	0.830997		64.4874	10.847	24.6657
	GC04_7	0.5	6.62213e+06	0.19831	182	51	20	19990	253	0	0.910455	0.255128	0.10005		71.9368	20.1581	7.90514
	GC04_8	0.75	1.43547e+06	0.15887	125	41	2	19476	168	0	0.641816	0.210516	0.010269		74.4048	24.4048	1.19048
	GC04_9	1	3.06461e+06	0.150289	407	42	1	19924	450	0	2.04276	0.210801	0.00501907		90.4444	9.33333	0.222222
	GC04_10	1.25	478278	0.268778	744	1	0	19531	745	4.4903	3.80933	0.00512007	0		99.8658	0.134228	0
	GC04_11	1.45	395038	0.256711	1135	0	1	19515	1136	7.15347	5.81604	0	0.00512426		99.912	0	0.0880282
	GC04_12	1.55	514120	0.0244458	855	0	3	19727	858	5.52542	4.33416	0	0.0152076		99.6503	0	0.34965
	GC04_13	1.6	234809	0.282521	668	0	10	19321	678	5.50696	3.45738	0	0.0517572		98.5251	0	1.47493
	GC04_14	1.7	247578	0.152942	679	0	2	19458	681	6.34186	3.48957	0	0.0102785		99.7063	0	0.293686
	GC04_15	1.9	237103	0.231756	594	0	1	19750	595	17.0228	3.00759	0	0.00506329		99.8319	0	0.168067
	GC04_16	2.2	116702	0.0227136	17	0	0	18836	17	2.84031	0.0902527	0	0		100	0	0
	GC04_17	2.5	198141	0.00777748	409	1	0	19178	410	0.0208572	2.13265	0.00521431	0		99.7561	0.243902	0
	GC04_18	2.8	1.36831e+06	0.0074072	5	0	0	19947	5	0	0.0250664	0	0		100	0	0
	GC04_19	3	4623.95	0.0797858	0	0	0	3351	0	0	0	0	0
GS16-GC05	GC05_1	0.05	5.15591e+08	0.140428	85	38	47	20107	170	0.00497339	0.422738	0.188989	0.233749		50	22.3529	27.6471
	GC05_2	0.1	1.69518e+08	0.0505563	300	61	66	20049	427	0	1.49633	0.304255	0.329193		70.2576	14.2857	15.4567
	GC05_3	0.2	1.13412e+08	0.0665914	261	90	409	20046	760	0.0698394	1.30201	0.448967	2.04031		34.3421	11.8421	53.8158
	GC05_4	0.3	5.52501e+07	0.300386	208	240	17	20048	465	0.0748204	1.03751	1.19713	0.0847965		44.7312	51.6129	3.65591
	GC05_5	0.35	6.75392e+07	0.0042384	95	46	13	20059	154	0.309088	0.473603	0.229323	0.0648088		61.6883	29.8701	8.44156
	GC05_6	0.4	2.59593e+07	0.261787	134	41	87	20037	262	1.79668	0.668763	0.204621	0.434197		51.145	15.6489	33.2061
	GC05_7	0.45	384968	0.196958	163	47	0	19579	210	5.62337	0.832525	0.240053	0		77.619	22.381	0
	GC05_8	0.5	3.04196e+07	0.463466	246	0	0	19820	246	17.7851	1.24117	0	0		100	0	0
	GC05_9	0.55	7.16765e+06	0.173688	24	0	0	20069	24	22.4077	0.119587	0	0		100	0	0
	GC05_10	0.75	1.54226e+07	0.260971	5	3	3	20079	11	0.707207	0.0249016	0.014941	0.014941		45.4545	27.2727	27.2727
	GC05_11	1	8.58136e+06	0.130886	1	0	2	19681	3	0	0.00508104	0	0.0101621		33.3333	0	66.6667
	GC05_12	1.05	176610	0.962412	10	0	0	19387	10	0	0.051581	0	0		100	0	0
	GC05_13	1.3	868239	0.12725	16	0	0	19547	16	0	0.081854	0	0		100	0	0
	GC05_14	1.55	1.46354e+06	0.132247	304	0	3	19684	307	1.45804	1.5444	0	0.0152408		99.0228	0	0.977199
	GC05_15	1.6	2.51312e+06	0.1434	1	0	3	19702	4	0.446655	0.00507563	0	0.0152269		25	0	75
	GC05_16	1.9	1.46894e+06	0.234516	0	0	0	19784	0	0	0	0	0
	GC05_17	2.2	1.0108e+06	0.26259	0	0	2	19538	2	0	0	0	0.0102365		0	0	100
	GC05_18	2.5	3.97224e+06	0.165912	5	5	0	19599	10	0.117353	0.0255115	0.0255115	0		50	50	0
	GC05_19	2.8	1.09049e+07	0.206182	0	0	1	19667	1	0	0	0	0.00508466		0	0	100
	GC05_21	3.1	2.70615e+06	0.00750883	0	3	0	19903	3	0.0301462	0	0.0150731	0		0	100	0
	GC05_22	3.4	1.64561e+07	0.0117071	0	0	0	19975	0	0.0650814	0	0	0
	GC05_23	3.5	989020	0.110481	0	0	0	19816	0	0.21195	0	0	0
GS14-GC08	GC08_1	0.1	1.99512e+08	0.055777	141	9	567	20037	717	0	0.703698	0.0449169	2.82976		19.6653	1.25523	79.0795
	GC08_2	0.2	5.94502e+07	0.0789888	338	64	182	20007	584	0	1.68941	0.319888	0.909682		57.8767	10.9589	31.1644
	GC08_3	0.3	830222	0.478331	267	9	143	19771	419	0.00765609	1.35046	0.0455212	0.723282		63.7232	2.14797	34.1289
	GC08_4	0.4	4.34e+06		379	216	81	19624	676	0	1.93131	1.10069	0.41276		56.0651	31.9527	11.9822
	GC08_5	0.5	5.50236e+07	0.655907	191	98	66	19750	355	0	0.967089	0.496203	0.334177		53.8028	27.6056	18.5915
	GC08_6	0.75	8.79859e+06	0.2102	534	121	0	19392	655	0.0431435	2.75371	0.623969	0		81.5267	18.4733	0
	GC08_7	1	3.95989e+07	0.183882	1812	20	8	19911	1840	0.00356494	9.1005	0.100447	0.0401788		98.4783	1.08696	0.434783
	GC08_8	1.3	2.90113e+07	0.494835	785	94	0	19723	879	7.82235	3.98012	0.476601	0		89.306	10.694	0
	GC08_9	1.6	39583.9	0.00558604	482	0	0	12157	482	23.8338	3.96479	0	0		100	0	0
	GC08_10	1.9	261694	0.30382	3	0	0	16133	3	4.99433	0.0185954	0	0		100	0	0
	GC08_11	2.2	1.1961e+07	0.463517	1452	1	1	19414	1454	0.0114929	7.47914	0.00515092	0.00515092		99.8624	0.0687758	0.0687758
	GC08_12	2.5	1.50876e+07	0.399285	6203	2	6	19640	6211	0.8543	31.5835	0.0101833	0.0305499		99.8712	0.0322009	0.0966028
	GC08_13	2.8	370528	0.65015	1344	0	0	10450	1344	0	12.8612	0	0		100	0	0
	GC08_14	2.92	487732	0.127733	1888	0	0	16880	1888	0.00373093	11.1848	0	0		100	0	0
	GC08_16	3.4	3.66091e+06	0.829392	362	0	0	19422	362	0	1.86387	0	0		100	0	0
GS14-GC09	GC09_1	0.1	2.21492e+08	0.0698637	334	8	655	19252	997	0	1.73488	0.0415541	3.40224		33.5005	0.802407	65.6971
	GC09_2	0.2	6.44836e+07	0.0747057	334	108	45	19650	487	0	1.69975	0.549618	0.229008		68.5832	22.1766	9.24025
	GC09_3	0.28	7.18067e+08	0.120815	546	105	110	19306	761	0	2.82814	0.543872	0.569771		71.7477	13.7976	14.4547
	GC09_4	0.3	3.48011e+08	0.102791	881	21	2	19586	904	0	4.49811	0.107219	0.0102114		97.4558	2.32301	0.221239
	GC09_5	0.4	8.05391e+08	0.0890301	392	118	8	19517	518	0	2.00851	0.604601	0.0409899		75.6757	22.7799	1.5444
	GC09_6	0.5	2.01346e+08	0.372705	177	30	4	19438	211	0	0.910588	0.154337	0.0205782		83.8863	14.218	1.89573
	GC09_7	0.75	7.29649e+07	0.233382	1238	7	10	19395	1255	0.0663067	6.38309	0.0360918	0.0515597		98.6454	0.557769	0.796813
	GC09_8	1	6.20895e+07	0.149826	30	0	84	18617	114	2.68312	0.161143	0	0.451201		26.3158	0	73.6842
	GC09_9	1.3	5.3557e+08	0.255599	93	0	1	19382	94	3.98218	0.479827	0	0.00515943		98.9362	0	1.06383
	GC09_10	1.6	5.26347e+07	0.0611753	4	0	3	16975	7	0.148711	0.0235641	0	0.017673		57.1429	0	42.8571
	GC09_11	1.9	6.67304e+07	0.0385384	5	0	0	17323	5	0.0834981	0.0288634	0	0		100	0	0

## Sheet: Fig. 5 and S7 Geochemical data
	Depth_O2	Oxygen	Depth	Nitrate	Nitrite	NH4			Depth_O2	Oxygen	Depth	Nitrate	Nitrite	NH4			Depth_O2	Oxygen	Depth	Nitrate	Nitrite	NH4			Depth_O2	Oxygen	Depth	Nitrate	Nitrite	NH4
GS14-GC08	1	0.162	3	0.0315	0	0		GS14-GC09	5	0.225	5	0.025	0	0		GS16-GC04	1	0.207	3	0.02696	0	0		GS16-GC05	2	0.1565	3	0.03001	0	0
	10	0.11	15	0.03117	0	0			11	0.185	15	0.02716	0	0			5	0.171	8	0.02799	0	0			10	0.0845	8	0.02698	0	0
	20	0.083	26	0.02898	0	0			20	0.137	35	0.025	0	0			20	0.094	15	0.02843	0	0			15	0.0604	17	0.02585	0	0
	30	0.064	35	0.02837	0	0			35	0.086	55	0.02162	0	0			50	0.052	25	0.02831	0	0			25	0.027	26	0.02229	0	0
	50	0.037	45	0.0264	0	0			50	0.047	68	0.0197	0	0			75	0.0265	35	0.0274	0	0			30	0.0154	32	0.0188	0	0
	70	0.019	56	0.02491	0	0			80	0.0047	80	0.01713	0	0			100	0.0075	45	0.02627	0	0			40	0.0006	38	0.0159	0	0
	90	0.006	64	0.02384	0	0			85	0.0012	95	0.01468	0	0.00262			125	0.0015	54	0.0246	0	0			50	0.0005	43	0.0123	0	0
	100	0.002	75	0.02206	0	0			90	0	100	0.01041	0	0.00208			150	0	65	0.0236	0	0			60	0.0003	48	0.00888	0	0
	105	0.0015	88	0.01919	0	0					121	0.00488	0	0.00552					75	0.02281	0	0			80	0.00015	52	0.00552	0	0
	110	0.001	97	0.01725	0	0					148	0	0	0.0189					85	0.0213	0	0			105	0.00122	60	0.00186	0	0.0004
	120	0.0008	109	0.01397	0	0					163	0	0	0.02591					95	0.01918	0	0			140	0.0016	70	0	0	0.0014
	140	0.0006	119	0.01219	0	0					174	0	0	0.03099					105	0.01763	0	0			190	0.0016	90	0	0	0.01237
	180	0.0009	140	0.00627	0	0					199	0	0	0.04063					115	0.01564	0	0			230	0.0018	108	0	0	0.02923
	306	0.0006	170	0	0	0.0004													120	0.01489	0	0			275	0.002	128	0	0	0.04041
			195	0	0	0.00406													135	0.01147	0	0			280	0.0018	140	0	0	0.04737
			228	0	0	0.01035													150	0.00842	0	0			330	0.002	158	0	0	0.05712
			259	0	0	0.01665													158	0.00622	0.0006	0			350	0.002	172	0	0	0.06591
			288	0	0	0.02288													169	0.003706	0.001004	0					188	0	0	0.07593
			308	0	0	0.02785													189	0.000819	0.000481	0.00073					207	0	0	0.08859
			320	0	0	0.03213													205	0	0	0.00092					218	0	0	0.09186
			337	0	0	0.03508													220	0	0	0.00181					240	0	0	0.1074
																			240	0	0	0.0032					252	0	0	0.11178
																			260	0	0	0.00442					282	0	0	0.12891
																			279	0	0	0.0058					314	0	0	0.14802
* Depth in cm, concentrations in mM.																			298	0	0	0.00678					342	0	0	0.16071
																			306	0	0	0.00684					354	0	0	0.16632
