# Supplementary material for: An abundant bacterial phylum with nitrite-oxidizing potential in oligotrophic marine sediments
Source: Commun Biol. 2024 Apr 11;7:449. doi: 10.1038/s42003-024-06136-2 (PMC11009272; doi:10.1038/s42003-024-06136-2)
Supplement: Supplementary file 6 — Supplementary Data 4 [file 42003_2024_6136_MOESM6_ESM.xlsx]

## Sheet: Total_gene_clusters
COG20_FUNCTION	enrichment_score	unadjusted_p_value	adjusted_q_value	associated_groups	accession	gene_clusters_ids	p_aerophilus	p_anaerotolerans	N_aerophilus	N_anaerotolerans
Seryl-tRNA(Sec) selenium transferase (SelA) (PDB:3W1J)	4	0.0455003	0.86835	water	COG1921	GC_00001757	0	1	2	2
Adenylate cyclase, class 3 (AcyC) (PDB:1AB8)!!!Extracytoplasmic sensor domain CHASE2 (specificity unknown) (CHASE2)	4	0.0455003	0.86835	water	COG2114!!!COG4252	GC_00001706	0	1	2	2
Predicted secreted acid phosphatase (PDB:3OCY)	4	0.0455003	0.86835	water	COG2503	GC_00001734	0	1	2	2
Lysophospholipase L1 or related esterase. Includes spore coat protein LipC/YcsK (TesA) (PDB:1BWP)	4	0.0455003	0.86835	water	COG2755	GC_00001773, GC_00002484	0	1	2	2
Na+/phosphate symporter (NptA)	4	0.0455003	0.86835	water	COG1283	GC_00001837	0	1	2	2
Cytochrome c, mono- and diheme variants (CccA) (PDB:1A2S)!!!Thiosulfate dehydrogenase TsdA, contains C-terminal cytochrome c domain (TsdA) (PUBMED:32457501)	4	0.0455003	0.86835	water	COG2010!!!COG3258	GC_00001684	0	1	2	2
dTDP-glucose pyrophosphorylase (RmlA1) (PDB:1FXO)	4	0.0455003	0.86835	water	COG1209	GC_00001687	0	1	2	2
ADP-ribosylglycohydrolase (DraG) (PDB:1T5J)	4	0.0455003	0.86835	water	COG1397	GC_00001675	0	1	2	2
Anti-sigma regulatory factor (Ser/Thr protein kinase) (RsbW) (PDB:1TIL)!!!DNA-binding transcriptional response regulator, NtrC family, contains REC, AAA-type ATPase, and a Fis-type DNA-binding domains (AtoC) (PDB:1ZY2)	4	0.0455003	0.86835	water	COG2172!!!COG2204	GC_00001738	0	1	2	2
Lipid carrier protein ElyC involved in cell wall biogenesis, DUF218 family (ElyC) (PDB:3CA8) (PUBMED:24391520)	4	0.0455003	0.86835	water	COG1434	GC_00001725	0	1	2	2
Ribosome-associated translation inhibitor RaiA (RaiA) (PDB:1IMU)	4	0.0455003	0.86835	water	COG1544	GC_00001669	0	1	2	2
ABC-type antimicrobial peptide transport system, permease component (SalY)	4	0.0455003	0.86835	water	COG0577	GC_00001739, GC_00001988	0	1	2	2
Fructose-bisphosphate aldolase class Ia, DhnA family (FbaB) (PDB:1OJX)	4	0.0455003	0.86835	water	COG1830	GC_00001661	0	1	2	2
dsDNA-specific endonuclease/ATPase MutS2 (MutS2)	4	0.0455003	0.86835	water	COG1193	GC_00001664	0	1	2	2
Ribosomal protein L28 (RpmB) (PDB:2JZ6)	4	0.0455003	0.86835	water	COG0227	GC_00001692	0	1	2	2
Forkhead associated (FHA) domain, binds pSer, pThr, pTyr (FHA) (PDB:2FEZ)!!!Adenylate cyclase, class 3 (AcyC) (PDB:1AB8)	4	0.0455003	0.86835	water	COG1716!!!COG2114	GC_00001873	0	1	2	2
Uncharacterized conserved protein, contains restriction enzyme R protein N terminal (HSDR_N) domain	4	0.0455003	0.86835	water	COG4748	GC_00002087, GC_00002088, GC_00002694	0	1	2	2
Copper chaperone CopZ (CopZ) (PDB:1AFI)	4	0.0455003	0.86835	water	COG2608	GC_00001648	0	1	2	2
Site-specific DNA recombinase SpoIVCA/DNA invertase PinE (SpoIVCA) (PDB:1GDT)	4	0.0455003	0.86835	water	COG1961	GC_00002342, GC_00002858	0	1	2	2
Na+/H+-dicarboxylate symporter (GltP) (PDB:1XFH)	4	0.0455003	0.86835	water	COG1301	GC_00002007	0	1	2	2
Predicted restriction endonuclease, Mrr-cat superfamily	4	0.0455003	0.86835	water	COG4127	GC_00001647	0	1	2	2
Uncharacterized membrane protein YhgE, phage infection protein (PIP) family (YhgE)	4	0.0455003	0.86835	water	COG1511	GC_00001947	0	1	2	2
Anion-transporting ATPase, ArsA/GET3 family (ArsA) (PDB:1F48)	4	0.0455003	0.86835	water	COG0003	GC_00001736, GC_00001797	0	1	2	2
Cysteine protease, C1A family (PDB:1AEC)	4	0.0455003	0.86835	water	COG4870	GC_00001668	0	1	2	2
Molybdopterin-dependent catalytic subunit of periplasmic DMSO/TMAO and protein-methionine-sulfoxide reductases (MsrP) (PDB:1OGP) (PUBMED:26641313;32750406)	4	0.0455003	0.86835	water	COG2041	GC_00001737	0	1	2	2
Multidrug resistance efflux pump EmrA (EmrA) (PDB:4TKO)	4	0.0455003	0.86835	water	COG1566	GC_00001785	0	1	2	2
Spore maturation protein CgeB	4	0.0455003	0.86835	water	COG4641	GC_00001750	0	1	2	2
Predicted phosphohydrolase, MPP superfamily (YaeI)	4	0.0455003	0.86835	water	COG1408	GC_00001896	0	1	2	2
Replication-associated recombination protein RarA (DNA-dependent ATPase) (RarA) (PDB:3PVS)	4	0.0455003	0.86835	water	COG2256	GC_00001945	0	1	2	2
Glycosyltransferase involved in cell wall bisynthesis (WcaA) (PDB:5MLZ)!!!Predicted SAM-depedendent methyltransferase	4	0.0455003	0.86835	water	COG0463!!!COG4627	GC_00001890	0	1	2	2
DNA repair ATPase RecN (RecN) (PDB:4AD8)	4	0.0455003	0.86835	water	COG0497	GC_00001677	0	1	2	2
Lipopolysaccharide biosynthesis regulator YciM/LapB, contains six TPR domains and a C-terminal metal-binding domain (LapB) (PDB:4ZLH) (PUBMED:24187084;24266962)	4	0.0455003	0.86835	water	COG2956	GC_00001862	0	1	2	2
Uncharacterized membrane protein YfhO (YfhO)	4	0.0455003	0.86835	water	COG4485	GC_00002353, GC_00002411	0	1	2	2
NADH/NAD ratio-sensing transcriptional regulator Rex (Rex) (PDB:3KEO) (PUBMED:23490197)	4	0.0455003	0.86835	water	COG2344	GC_00001905	0	1	2	2
Selenocysteine lyase/Cysteine desulfurase (CsdA) (PDB:4LW2)	1.33333	0.248213	0.989202	water	COG0520	GC_00002633	0	0.5	2	2
Formate dehydrogenase maturation protein FdhE (FdhE) (PDB:2FIY)	1.33333	0.248213	0.989202	water	COG3058	GC_00002204	0	0.5	2	2
Uncharacterized membrane protein YckC, RDD family (YckC)	1.33333	0.248213	0.989202	water	COG1714	GC_00002163	0	0.5	2	2
Adenine specific DNA methylase Mod (Mod) (PDB:4ZCF)	1.33333	0.248213	0.989202	water	COG2189	GC_00002640	0	0.5	2	2
tRNA1(Val) A37 N6-methylase TrmN6 (TrmN6)	1.33333	0.248213	0.989202	water	COG4123	GC_00002914	0	0.5	2	2
ABC-type tungstate transport system, periplasmic component (TupA)	1.33333	0.248213	0.989202	water	COG4662	GC_00002325	0	0.5	2	2
Phage terminase, small subunit	1.33333	0.248213	0.989202	water	COG3747	GC_00002506	0	0.5	2	2
Cytochrome b subunit of formate dehydrogenase (FdnI) (PDB:1KQF)!!!Tetraheme cytochrome c subunit NapC of nitrate or TMAO reductase (NapC)	1.33333	0.248213	0.989202	water	COG2864!!!COG3005	GC_00002896	0	0.5	2	2
ABC-type tungstate transport system, permease component TupA (TupB)	1.33333	0.248213	0.989202	water	COG2998	GC_00001961	0	0.5	2	2
CMP-N-acetylneuraminic acid synthetase, NeuA/PseF family (NeuA) (PDB:1EYR)	1.33333	0.248213	0.989202	water	COG1083	GC_00002476	0	0.5	2	2
DNAse/DNA nickase specific for phosphorothioated or glycosylated phage DNA, GmrSD/DndB/SspE family, contains DUF262 and HNH nuclease domains (GmrSD) (PDB:6JIV) (PUBMED:17188297;32251370)!!!Uncharacterized conserved protein domain, often C-terminal to DUF262	1.33333	0.248213	0.989202	water	COG1479!!!COG3472	GC_00002774	0	0.5	2	2
Catalase (peroxidase I) (KatG) (PDB:5SX1) (PUBMED:31337720)	1.33333	0.248213	0.989202	water	COG0376	GC_00002574	0	0.5	2	2
ABC-type polar amino acid transport system, ATPase component (GlnQ) (PDB:4YMS)	1.33333	0.248213	0.989202	water	COG1126	GC_00002922	0	0.5	2	2
Formylglycine-generating enzyme, required for sulfatase activity, contains SUMF1/FGE domain (YfmG) (PDB:2AFT)!!!Uncharacterized conserved protein	1.33333	0.248213	0.989202	water	COG1262!!!COG4916	GC_00002560	0	0.5	2	2
2',3'-cyclic-nucleotide 2'-phosphodiesterase/5'- or 3'-nucleotidase, 5'-nucleotidase family (UshA) (PDB:1HO5)	1.33333	0.248213	0.989202	water	COG0737	GC_00002434	0	0.5	2	2
Transposase InsA (InsA)	1.33333	0.248213	0.989202	water	COG3677	GC_00002631	0	0.5	2	2
Uncharacterized conserved protein, contains Zn-finger domain of CDGSH type (PDB:2QD0)	1.33333	0.248213	0.989202	water	COG3369	GC_00002865	0	0.5	2	2
Spermidine synthase (polyamine aminopropyltransferase) (SpeE) (PDB:6BQ2)	1.33333	0.248213	0.989202	water	COG0421	GC_00002125	0	0.5	2	2
Signal transduction histidine kinase (BaeS) (PDB:1JOY)!!!Extracytoplasmic sensor domain CHASE3 (specificity unknown) (CHASE3) (PDB:3VA9)	1.33333	0.248213	0.989202	water	COG0642!!!COG5278	GC_00002101	0	0.5	2	2
Fe2+ transporter FeoB (FeoB) (PDB:3TAH) (PUBMED:32095817)	1.33333	0.248213	0.989202	water	COG0370	GC_00002438, GC_00002915	0	0.5	2	2
Peptidyl-prolyl cis-trans isomerase, FKBP type (SlpA) (PDB:2M2A)	1.33333	0.248213	0.989202	water	COG1047	GC_00001774	0	0.5	2	2
Triacylglycerol esterase/lipase EstA, alpha/beta hydrolase fold (EstA) (PDB:1I6W)	1.33333	0.248213	0.989202	water	COG1075	GC_00002252	0	0.5	2	2
Sialic acid synthase SpsE, contains C-terminal SAF domain (SpsE) (PDB:1VLI)	1.33333	0.248213	0.989202	water	COG2089	GC_00002132, GC_00002425	0	0.5	2	2
Transposase and inactivated derivatives (PUBMED:22399070)	1.33333	0.248213	0.989202	water	COG3676	GC_00002079	0	0.5	2	2
Formate dehydrogenase assembly factor FdhD, a sulfurtransferase (FdhD) (PDB:2PW9)	1.33333	0.248213	0.989202	water	COG1526	GC_00002450	0	0.5	2	2
Phage portal protein BeeE (BeeE)	1.33333	0.248213	0.989202	water	COG4695	GC_00002214	0	0.5	2	2
Type IV pilus assembly protein PilF/PilW (PilF) (PDB:2VQ2) (PUBMED:16403447)!!!Uncharacterized conserved protein, contains CHAT domain (PUBMED:11835511)	1.33333	0.248213	0.989202	water	COG3063!!!COG4995	GC_00002055	0	0.5	2	2
Cytochrome c, mono- and diheme variants (CccA) (PDB:1A2S)!!!Cytochrome c2 (Cyc7) (PDB:1YEA)	1.33333	0.248213	0.989202	water	COG2010!!!COG3474	GC_00002545, GC_00002871	0	0.5	2	2
High-affinity Fe2+/Pb2+ permease (FTR1)!!!Thiosulfate dehydrogenase TsdA, contains C-terminal cytochrome c domain (TsdA) (PUBMED:32457501)	1.33333	0.248213	0.989202	water	COG0672!!!COG3258	GC_00002077	0	0.5	2	2
Spore coat polysaccharide biosynthesis protein SpsF, cytidylyltransferase family (SpsF)	1.33333	0.248213	0.989202	water	COG1861	GC_00002726	0	0.5	2	2
Phage head maturation protease	1.33333	0.248213	0.989202	water	COG3740	GC_00002051	0	0.5	2	2
ABC-type amino acid transport/signal transduction system, periplasmic component/domain (HisJ) (PDB:1GGG)	1.33333	0.248213	0.989202	water	COG0834	GC_00002280	0	0.5	2	2
Acetyltransferase, isoleucine patch superfamily (WbbJ)	1.33333	0.248213	0.989202	water	COG0110	GC_00002298	0	0.5	2	2
GGDEF domain, diguanylate cyclase (c-di-GMP synthetase) or its enzymatically inactive variants (GGDEF) (PDB:6D9M)!!!EAL domain, c-di-GMP-specific phosphodiesterase class I (or its enzymatically inactive variant) (EAL) (PDB:2BAS)!!!PAS domain (PAS) (PDB:2MWG)	1.33333	0.248213	0.989202	water	COG2199!!!COG2200!!!COG2202	GC_00002788	0	0.5	2	2
Trans-aconitate methyltransferase (Tam) (PDB:2P35)	1.33333	0.248213	0.989202	water	COG4106	GC_00002314	0	0.5	2	2
Uncharacterized peptidoglycan binding protein, contains LysM and FecR domains	1.33333	0.248213	0.989202	water	COG4254	GC_00002860	0	0.5	2	2
Predicted helicase (PDB:5FFJ)	1.33333	0.248213	0.989202	water	COG4889	GC_00002138	0	0.5	2	2
Lactate dehydrogenase or related 2-hydroxyacid dehydrogenase (LdhA) (PDB:1DXY)	1.33333	0.248213	0.989202	water	COG1052	GC_00001683, GC_00002737	0	0.5	2	2
Na+/proline symporter (PutP) (PDB:5NVA)!!!Phosphoserine phosphatase RsbU, regulator of sigma subunit (RsbU) (PDB:5UCG)	1.33333	0.248213	0.989202	water	COG0591!!!COG2208	GC_00002272	0	0.5	2	2
CMP-N-acetylneuraminic acid synthetase, NeuA/PseF family (NeuA) (PDB:1EYR)!!!3-deoxy-D-manno-octulosonate 8-phosphate phosphatase KdsC and related HAD superfamily phosphatases (KdsC) (PDB:3I6B)	1.33333	0.248213	0.989202	water	COG1083!!!COG1778	GC_00002164, GC_00002199	0	0.5	2	2
PepSY domain containing protein, regulator of zincin peptidase activity (YkoI) (PDB:4EXR) (PUBMED:15124630)	1.33333	0.248213	0.989202	water	COG3212	GC_00002137	0	0.5	2	2
Molybdopterin-guanine dinucleotide biosynthesis protein (MobB) (PDB:1NP6) (PUBMED:32239579)	1.33333	0.248213	0.989202	water	COG1763	GC_00002273	0	0.5	2	2
Phage terminase-like protein, large subunit, contains N-terminal HTH domain (YmfN)	1.33333	0.248213	0.989202	water	COG4626	GC_00002659	0	0.5	2	2
4-alpha-glucanotransferase (MalQ) (PDB:1CWY)	1.33333	0.248213	0.989202	water	COG1640	GC_00002096	0	0.5	2	2
Phage-related protein, tail protein J	1.33333	0.248213	0.989202	water	COG4733	GC_00002559	0	0.5	2	2
CheY-like REC (receiver) domain, includes chemotaxis protein CheY and sporulation regulator Spo0F (CheY) (PDB:6QRJ)!!!PAS domain (PAS) (PDB:2MWG)!!!Signal transduction histidine kinase NtrY involved in nitrogen fixation and metabolism regulation (NtrY)	1.33333	0.248213	0.989202	water	COG0784!!!COG2202!!!COG5000	GC_00002403	0	0.5	2	2
Predicted ATP-dependent endonuclease of the OLD family, contains P-loop ATPase and TOPRIM domains (YbjD)	1.33333	0.248213	0.989202	water	COG3593	GC_00002562	0	0.5	2	2
Predicted methyltransferase, contains TPR repeat	1.33333	0.248213	0.989202	water	COG4976	GC_00002184, GC_00002585	0	0.5	2	2
FAD:protein FMN transferase ApbE (ApbE) (PDB:1VRM) (PUBMED:23558683;30154099)	1.33333	0.248213	0.989202	water	COG1477	GC_00002333, GC_00002571	0	0.5	2	2
Uncharacterized conserved protein, DUF849 family (PDB:3C6C)	1.33333	0.248213	0.989202	water	COG3246	GC_00002265	0	0.5	2	2
Phosphate-selective porin (OprP) (PDB:2O4V)	1.33333	0.248213	0.989202	water	COG3746	GC_00002544	0	0.5	2	2
PAS domain (PAS) (PDB:2MWG)!!!Two-component sensor histidine kinase, HisKA and HATPase domains (PDB:4R39)	1.33333	0.248213	0.989202	water	COG2202!!!COG3920	GC_00002416	0	0.5	2	2
Predicted membrane flippase AglD2/YbhN, UPF0104 family (AglD2) (PUBMED:25583072)!!!2-polyprenyl-3-methyl-5-hydroxy-6-metoxy-1,4-benzoquinol methylase (UbiG) (PDB:1BHJ)	1.33333	0.248213	0.989202	water	COG0392!!!COG2227	GC_00002705	0	0.5	2	2
Cobalamin synthase CobS (adenosylcobinamide-GDP ribazoletransferase) (CobS) (PUBMED:31481610)	1.33333	0.248213	0.989202	water	COG0368	GC_00002032	0	0.5	2	2
Uroporphyrinogen-III synthase (HemD) (PDB:1JR2)	1.33333	0.248213	0.989202	water	COG1587	GC_00002259	0	0.5	2	2
RecA-family ATPase (RepA)	1.33333	0.248213	0.989202	water	COG3598	GC_00002447	0	0.5	2	2
Cytochrome bd-type quinol oxidase, subunit 1 (AppC) (PDB:5DOQ)	1.33333	0.248213	0.989202	water	COG1271	GC_00001655	0	0.5	2	2
Nucleotide-binding universal stress protein, UspA family (UspA) (PDB:1JMV)!!!Rubrerythrin (YotD) (PDB:1B71)	1.33333	0.248213	0.989202	water	COG0589!!!COG1592	GC_00002516	0	0.5	2	2
ABC-type amino acid transport system, permease component (HisM) (PDB:4YMS)	1.33333	0.248213	0.989202	water	COG0765	GC_00002103, GC_00002881	0	0.5	2	2
Predicted lipocalin, contains AttH/CrtC domain (CrtC) (PDB:2ICH) (PUBMED:20944205)	1.33333	0.248213	0.989202	water	COG5621	GC_00002455	0	0.5	2	2
tRNA G10 N-methylase Trm11 (Trm11) (PDB:5E71)	1.33333	0.248213	0.989202	water	COG1041	GC_00002802	0	0.5	2	2
Divalent metal cation (Fe/Co/Zn/Cd) efflux pump (FieF) (PDB:2QFI)	1.33333	0.248213	0.989202	water	COG0053	GC_00002311	0	0.5	2	2
Predicted carbamoyl transferase, NodU family (PDB:3VEN)	1.33333	0.248213	0.989202	water	COG2192	GC_00002749	0	0.5	2	2
NAD(P)H-hydrate repair enzyme Nnr, NAD(P)H-hydrate epimerase domain (Nnr1) (PDB:3RRB)	1.33333	0.248213	0.989202	water	COG0062	GC_00002637	0	0.5	2	2
Predicted phage phi-C31 gp36 major capsid-like protein (gp36)	1.33333	0.248213	0.989202	water	COG4653	GC_00002649	0	0.5	2	2
Phage head-tail adaptor (PDB:2Y3D)	1.33333	0.248213	0.989202	water	COG5614	GC_00002224	0	0.5	2	2
Predicted lipase (Lip2) (PDB:1DT3)	1.33333	0.248213	0.989202	water	COG3675	GC_00002554	0	0.5	2	2
CMP-N-acetylneuraminic acid synthetase, NeuA/PseF family (NeuA) (PDB:1EYR)!!!Glycosyltransferase, catalytic subunit of cellulose synthase and poly-beta-1,6-N-acetylglucosamine synthase (BcsA) (PDB:4HG6)	1.33333	0.248213	0.989202	water	COG1083!!!COG1215	GC_00002702	0	0.5	2	2
Capsule polysaccharide modification protein KpsS (KpsS)	1.33333	0.248213	0.989202	water	COG3562	GC_00002799	0	0.5	2	2
Adenosyl cobinamide kinase/adenosyl cobinamide phosphate guanylyltransferase (CobU) (PDB:1C9K)	1.33333	0.248213	0.989202	water	COG2087	GC_00002257	0	0.5	2	2
Uncharacterized conserved protein YecA, UPF0149 family, contains C-terminal Zn-binding SEC-C motif (YecA)	1.33333	0.248213	0.989202	water	COG3318	GC_00002647	0	0.5	2	2
Di- and tricarboxylate antiporter (CitT) (PDB:4F35)	1.33333	0.248213	0.989202	water	COG0471	GC_00002526	0	0.5	2	2
UDP-N-acetylglucosamine 2-epimerase (WecB) (PDB:1F6D) (PUBMED:26641313;30389844)	1.33333	0.248213	0.989202	water	COG0381	GC_00002194	0	0.5	2	2
Cytochrome c2 (Cyc7) (PDB:1YEA)	1.33333	0.248213	0.989202	water	COG3474	GC_00002816, GC_00002959	0	0.5	2	2
Phosphoribosylaminoimidazole carboxylase (NCAIR synthetase) (PurK) (PDB:1B6R)	1.33333	0.248213	0.989202	water	COG0026	GC_00002781	0	0.5	2	2
Predicted transglycosylase, contains SLT domain (SLT)	1.33333	0.248213	0.989202	water	COG4764	GC_00002746	0	0.5	2	2
Predicted homoserine dehydrogenase, contains C-terminal SAF domain (PDB:3UPL)	1.33333	0.248213	0.989202	water	COG4091	GC_00002284	0	0.5	2	2
DNA-binding transcriptional regulator ModE (molybdenum-dependent) (ModE) (PDB:1B9M) (PUBMED:19779461)	1.33333	0.248213	0.989202	water	COG2005	GC_00002260	0	0.5	2	2
Maltooligosyltrehalose synthase (TreY)	1.33333	0.248213	0.989202	water	COG3280	GC_00002656	0	0.5	2	2
Precorrin-6B methylase 2 (CobL) (PDB:1F38)	1.33333	0.248213	0.989202	water	COG2242	GC_00002045	0	0.5	2	2
Glycosyltransferase involved in cell wall bisynthesis (RfaB) (PDB:2IV7)!!!2-polyprenyl-3-methyl-5-hydroxy-6-metoxy-1,4-benzoquinol methylase (UbiG) (PDB:1BHJ)	1.33333	0.248213	0.989202	water	COG0438!!!COG2227	GC_00002328	0	0.5	2	2
VapC family ribonuclease, toxin component of the VapBC toxin-antitoxin module, contains PIN domain (VapC) (PUBMED:30169502)	1.33333	0.248213	0.989202	water	COG1848	GC_00002513	0	0.5	2	2
Queuosine precursor transporter YhhQ, DUF165 family (YhhQ) (PUBMED:31481610)	1.33333	0.248213	0.989202	water	COG1738	GC_00002322	0	0.5	2	2
Uncharacterized phage-associated protein, contains DUF4065 domain (GepA)	1.33333	0.248213	0.989202	water	COG3600	GC_00002069	0	0.5	2	2
Hydrogenase/urease maturation factor HypB, Ni2+-binding GTPase (HypB) (PDB:2HF8) (PUBMED:24338018;23899293)	1.33333	0.248213	0.989202	water	COG0378	GC_00001419	0.5	1	2	2
Serine/threonine protein kinase (SPS1) (PDB:6G4J)!!!PASTA domain, binds beta-lactams (PASTA)	1.33333	0.248213	0.989202	water	COG0515!!!COG2815	GC_00001600	0.5	1	2	2
S-adenosylmethionine:tRNA-ribosyltransferase-isomerase (queuine synthetase) (QueA) (PDB:1VKY)	1.33333	0.248213	0.989202	water	COG0809	GC_00001613	0.5	1	2	2
CTP:molybdopterin cytidylyltransferase MocA (MocA) (PDB:2WAW)	1.33333	0.248213	0.989202	water	COG2068	GC_00001611	0.5	1	2	2
Membrane protein involved in the export of O-antigen and teichoic acid (RfbX)	1.33333	0.248213	0.989202	water	COG2244	GC_00000579, GC_00002596, GC_00002897, GC_00002907	0.5	1	2	2
Methylglyoxal synthase (MgsA) (PDB:1S8A) (PUBMED:9665712)	1.33333	0.248213	0.989202	water	COG1803	GC_00001454	0.5	1	2	2
O-antigen ligase (RfaL)	1.33333	0.248213	0.989202	water	COG3307	GC_00001519, GC_00002436, GC_00002629	0.5	1	2	2
Fe-S-cluster formation regulator IscX/YfhJ (IscX) (PDB:1UJ8) (PUBMED:16698547)	1.33333	0.248213	0.989202	water	COG2975	GC_00001522	0.5	1	2	2
Flp pilus assembly protein, secretin CpaC (CpaC)	1.33333	0.248213	0.989202	water	COG4964	GC_00001403	0.5	1	2	2
Predicted transcriptional regulator, contains HTH domain (PDB:3LMM)	1.33333	0.248213	0.989202	water	COG2865	GC_00002340, GC_00002503, GC_00002930	0.5	1	2	2
Organic radical activating enzyme NrdG/QueE (QueE) (PUBMED:14660578;17384645)	1.33333	0.248213	0.989202	water	COG0602	GC_00000434	0.5	1	2	2
FoF1-type ATP synthase, membrane subunit b or b' (AtpF) (PDB:1B9U)	1.33333	0.248213	0.989202	water	COG0711	GC_00001583	0.5	1	2	2
Glutaredoxin-related protein (GrxD) (PDB:1YKA)	1.33333	0.248213	0.989202	water	COG0278	GC_00001620	0.5	1	2	2
Nitrite/polysulfide reductase, membrane component NrfD/PsrC (NrfD) (PUBMED:11856339;22040142)	1.33333	0.248213	0.989202	water	COG3301	GC_00001563	0.5	1	2	2
Zinc transporter ZupT (ZupT) (PDB:5TSA)	1.33333	0.248213	0.989202	water	COG0428	GC_00001461, GC_00002873	0.5	1	2	2
Predicted enzyme of the cupin superfamily (PDB:1LKN)	1.33333	0.248213	0.989202	water	COG3450	GC_00001502	0.5	1	2	2
Selenocysteine-specific translation elongation factor SelB (SelB) (PDB:4ZU9)	1.33333	0.248213	0.989202	water	COG3276	GC_00001439	0.5	1	2	2
Signal transduction histidine kinase (BaeS) (PDB:1JOY)!!!CheY-like REC (receiver) domain, includes chemotaxis protein CheY and sporulation regulator Spo0F (CheY) (PDB:6QRJ)!!!PAS domain (PAS) (PDB:2MWG)	1.33333	0.248213	0.989202	water	COG0642!!!COG0784!!!COG2202	GC_00001761, GC_00002446	0.5	1	2	2
Cbb3-type cytochrome oxidase, subunit 1 (CcoN) (PDB:3MK7)	1.33333	0.248213	0.989202	water	COG3278	GC_00001428	0.5	1	2	2
Rieske Fe-S protein (QcrA/PetC) (PDB:5CXM) (PUBMED:27663073)	1.33333	0.248213	0.989202	water	COG0723	GC_00001429	0.5	1	2	2
Serine protease, subtilisin family (AprE) (PDB:1SCJ)	1.33333	0.248213	0.989202	water	COG1404	GC_00002414, GC_00002569, GC_00002934	0.5	1	2	2
Cytosine/adenosine deaminase or related metal-dependent hydrolase (SsnA) (PDB:3O7U)	1.33333	0.248213	0.989202	water	COG0402	GC_00001526	0.5	1	2	2
FoF1-type ATP synthase, alpha subunit (AtpA) (PDB:3OAA)	1.33333	0.248213	0.989202	water	COG0056	GC_00001547	0.5	1	2	2
Two-component response regulator, AmiR/NasT family, consists of REC and RNA-binding antiterminator (ANTAR) domains (AmiR) (PDB:1QO0) (PUBMED:16936038)	1.33333	0.248213	0.989202	water	COG3707	GC_00001571	0.5	1	2	2
Trk/Ktr K+ transport system regulatory component TrkA/KtrA/KtrC, RCK domain (TrkA) (PDB:4XTT) (PUBMED:23815639;25957408;31868587;32095817)	1.33333	0.248213	0.989202	water	COG0569	GC_00001556, GC_00002114	0.5	1	2	2
Stress-induced protein YlxP, DUF503 family (YlxP) (PDB:1J27) (PUBMED:15805528)	1.33333	0.248213	0.989202	water	COG1550	GC_00001417	0.5	1	2	2
Cell division protein DamX, binds to the septal ring, contains C-terminal SPOR domain (DamX)	1.33333	0.248213	0.989202	water	COG3266	GC_00000017	0.5	1	2	2
FoF1-type ATP synthase, gamma subunit (AtpG) (PDB:3OAA) (PUBMED:15326535)	1.33333	0.248213	0.989202	water	COG0224	GC_00001545	0.5	1	2	2
EndoRNase involved in mRNA decay, NYN (Nedd4-BP1/Rae1/YacP nuclease) family, contains PIN domain (Rae1) (PDB:5MQ8) (PUBMED:28363943)	1.33333	0.248213	0.989202	water	COG3688	GC_00001498	0.5	1	2	2
ABC-type branched-chain amino acid transport system, permease component (LivM)	1.33333	0.248213	0.989202	water	COG4177	GC_00001543, GC_00002015	0.5	1	2	2
N-hydroxylaminopurine reductase YiiM, contains MOSC domain (YiiM) (PDB:1O65) (PUBMED:18312271;29459651)	1.33333	0.248213	0.989202	water	COG2258	GC_00001475	0.5	1	2	2
Fe-S-cluster-containing dehydrogenase component (DMSO reductase) (HybA) (PDB:2VPW)	1.33333	0.248213	0.989202	water	COG0437	GC_00001593, GC_00002362	0.5	1	2	2
Holliday junction resolvasome RuvABC endonuclease subunit RuvC (RuvC) (PDB:1HJR)	1.33333	0.248213	0.989202	water	COG0817	GC_00001516	0.5	1	2	2
Urease accessory protein UreE (UreE) (PDB:1EAR)	1.33333	0.248213	0.989202	water	COG2371	GC_00001427	0.5	1	2	2
Urease gamma subunit (UreA) (PDB:1A5K)	1.33333	0.248213	0.989202	water	COG0831	GC_00001496	0.5	1	2	2
FoF1-type ATP synthase, epsilon subunit (AtpC) (PDB:3OAA) (PUBMED:29149348;30304218)	1.33333	0.248213	0.989202	water	COG0355	GC_00001588	0.5	1	2	2
DNA-binding response regulator, OmpR family, contains REC and winged-helix (wHTH) domain (OmpR) (PDB:1XHF)	1.33333	0.248213	0.989202	water	COG0745	GC_00001848, GC_00002913	0.5	1	2	2
UDP-3-O-acyl-N-acetylglucosamine deacetylase (LpxC) (PDB:1P42)!!!DNA-binding transcriptional response regulator, NtrC family, contains REC, AAA-type ATPase, and a Fis-type DNA-binding domains (AtoC) (PDB:1ZY2)	1.33333	0.248213	0.989202	water	COG0774!!!COG2204	GC_00001432	0.5	1	2	2
Anaerobic selenocysteine-containing dehydrogenase (BisC) (PDB:1EU1)!!!Fe-S-cluster-containing dehydrogenase component (DMSO reductase) (HybA) (PDB:2VPW)	1.33333	0.248213	0.989202	water	COG0243!!!COG0437	GC_00001586	0.5	1	2	2
Urease beta subunit (UreB)	1.33333	0.248213	0.989202	water	COG0832	GC_00001585	0.5	1	2	2
Truncated hemoglobin YjbI (YjbI) (PDB:1DLW)	1.33333	0.248213	0.989202	water	COG2346	GC_00001627, GC_00002377	0.5	1	2	2
Quinolinate synthase (NadA) (PDB:4HHE) (PUBMED:24498065)	1.33333	0.248213	0.989202	water	COG0379	GC_00001435	0.5	1	2	2
Molybdopterin-guanine dinucleotide biosynthesis protein A (MobA) (PDB:1E5K) (PUBMED:32239579)	1.33333	0.248213	0.989202	water	COG0746	GC_00001426	0.5	1	2	2
Transposase and inactivated derivatives (PUBMED:22399070)!!!Transposase InsA (InsA)	1.33333	0.248213	0.989202	water	COG3676!!!COG3677	GC_00000568	0.5	1	2	2
Acid stress protein IbaG/YrbA, BolA-like family (IbaG) (PDB:1NY8) (PUBMED:22534295)	1.33333	0.248213	0.989202	water	COG5007	GC_00001411	0.5	1	2	2
tRNA U34 2-thiouridine synthase MnmA/TrmU, contains the PP-loop ATPase domain (MnmA) (PDB:2HMA) (PUBMED:25825430)	1.33333	0.248213	0.989202	water	COG0482	GC_00001424	0.5	1	2	2
Sugar transferase involved in LPS biosynthesis (colanic, teichoic acid) (WcaJ) (PDB:5W7L)	1.33333	0.248213	0.989202	water	COG2148	GC_00001665, GC_00001997, GC_00002097	0.5	1	2	2
Murein DD-endopeptidase MepM and murein hydrolase activator NlpD, contains LysM domain (NlpD) (PDB:2GU1)	1.33333	0.248213	0.989202	water	COG0739	GC_00001474, GC_00001557, GC_00002302	0.5	1	2	2
Membrane-associated serine protease, rhomboid family (GlpG) (PDB:2IC8)	1.33333	0.248213	0.989202	water	COG0705	GC_00001623	0.5	1	2	2
NAD(P)H-dependent flavin oxidoreductase YrpB, nitropropane dioxygenase family (YrpB)	1.33333	0.248213	0.989202	water	COG2070	GC_00001628	0.5	1	2	2
7-cyano-7-deazaguanine synthase (queuosine biosynthesis) (QueC) (PDB:2PG3) (PUBMED:14660578;17384645)	1.33333	0.248213	0.989202	water	COG0603	GC_00001501, GC_00001594	0.5	1	2	2
FoF1-type ATP synthase, delta subunit (AtpH) (PDB:1ABV)	1.33333	0.248213	0.989202	water	COG0712	GC_00001509	0.5	1	2	2
Holliday junction resolvasome RuvABC, ATP-dependent DNA helicase subunit RuvB (RuvB) (PDB:1HQC)	1.33333	0.248213	0.989202	water	COG2255	GC_00001631	0.5	1	2	2
dTDP-D-glucose 4,6-dehydratase (RfbB) (PDB:1G1A)	1.33333	0.248213	0.989202	water	COG1088	GC_00001657, GC_00002115, GC_00002251, GC_00002944	0.5	1	2	2
N-acetylglucosaminyl deacetylase, LmbE family (LmbE) (PDB:1Q74)	1.33333	0.248213	0.989202	water	COG2120	GC_00001567	0.5	1	2	2
Transcriptional and/or translational regulatory protein YebC/TACO1 (TACO1) (PDB:1KON)	1.33333	0.248213	0.989202	water	COG0217	GC_00001577	0.5	1	2	2
Urease accessory protein UreF (UreF) (PDB:3SF5)	1.33333	0.248213	0.989202	water	COG0830	GC_00001444	0.5	1	2	2
DNA-directed RNA polymerase specialized sigma subunit (FliA) (PDB:1RP3)	1.33333	0.248213	0.989202	water	COG1191	GC_00001685, GC_00002855	0.5	1	2	2
Ribosomal protein L30/L7E (RpmD) (PDB:1VS6)	1.33333	0.248213	0.989202	water	COG1841	GC_00001416	0.5	1	2	2
Pterin-4a-carbinolamine dehydratase (PhhB) (PDB:1DCH)	1.33333	0.248213	0.989202	water	COG2154	GC_00001818, GC_00001859	0.5	1	2	2
Adenylate cyclase, class 3 (AcyC) (PDB:1AB8)	1.33333	0.248213	0.989202	water	COG2114	GC_00001715, GC_00002491	0.5	1	2	2
Peptidoglycan/xylan/chitin deacetylase, PgdA/NodB/CDA1 family (CDA1) (PDB:1NY1)	1.33333	0.248213	0.989202	water	COG0726	GC_00001589, GC_00002039, GC_00002211, GC_00002248, GC_00002321, GC_00002874	0.5	1	2	2
Nitrate reductase alpha subunit (NarG) (PDB:1Q16)	1.33333	0.248213	0.989202	water	COG5013	GC_00001492	0.5	1	2	2
FoF1-type ATP synthase, beta subunit (AtpD) (PDB:3OAA)	1.33333	0.248213	0.989202	water	COG0055	GC_00001436	0.5	1	2	2
Iron-sulfur cluster repair protein YtfE, RIC family, contains ScdAN and hemerythrin domains (RIC) (PDB:5FNN)	1.33333	0.248213	0.989202	water	COG2846	GC_00001521	0.5	1	2	2
Nucleoside-triphosphatase THEP1 (THEP1) (PDB:1YE8)	1.33333	0.248213	0.989202	water	COG1618	GC_00001446	0.5	1	2	2
Metal-sulfur cluster biosynthetic enzyme (PaaD) (PDB:1UWD)	1.33333	0.248213	0.989202	water	COG2151	GC_00001438	0.5	1	2	2
Asparagine synthetase B (glutamine-hydrolyzing) (AsnB) (PDB:2ETD) (PUBMED:25951518)	1.33333	0.248213	0.989202	water	COG0367	GC_00001965, GC_00002264, GC_00002639, GC_00002644, GC_00002720	0.5	1	2	2
dTDP-4-dehydrorhamnose 3,5-epimerase or related enzyme (RfbC) (PDB:1DZR)	1.33333	0.248213	0.989202	water	COG1898	GC_00002003, GC_00002759, GC_00002841	0.5	1	2	2
Cytoplasmic chaperone TorD involved in molybdoenzyme TorA maturation (TorD) (PDB:1N1C)	1.33333	0.248213	0.989202	water	COG3381	GC_00001445, GC_00001448, GC_00001592	0.5	1	2	2
Flp pilus assembly protein TadG, includes N-terminal TadE domain (TadG) (PUBMED:12010986)	1.33333	0.248213	0.989202	water	COG4961	GC_00000007, GC_00000035	0.5	1	2	2
HD-GYP domain, c-di-GMP phosphodiesterase class II (or its inactivated variant) (HDGYP) (PDB:5Z7C) (PUBMED:23475961)	1.33333	0.248213	0.989202	water	COG2206	GC_00000103, GC_00001421, GC_00001953, GC_00002070, GC_00002305	0.5	1	2	2
Phosphotransacetylase (includes Pta, EutD and phosphobutyryltransferase) (Pta) (PDB:1QZT) (PUBMED:28754323)	1.33333	0.248213	0.989202	water	COG0280	GC_00001466	0.5	1	2	2
Cytidylate kinase (CmkB)	1.33333	0.248213	0.989202	water	COG1102	GC_00001632	0.5	1	2	2
Cobyrinic acid a,c-diamide synthase (CobB)	1.33333	0.248213	0.989202	water	COG1797	GC_00001768, GC_00002615	0.5	1	2	2
Deoxyinosine 3'-endonuclease (endonuclease V) (Nfi) (PDB:2W35)	1.33333	0.248213	0.989202	water	COG1515	GC_00001538	0.5	1	2	2
cAMP-binding domain of CRP or a regulatory subunit of cAMP-dependent protein kinases (Crp) (PDB:1FT9)	1.33333	0.248213	0.989202	water	COG0664	GC_00000951, GC_00001941	0.5	1	2	2
Chromosomal replication initiation ATPase DnaA (DnaA) (PDB:1L8Q)	1.33333	0.248213	0.989202	water	COG0593	GC_00001440	0.5	1	2	2
Dolichol kinase (SEC59)	1.33333	0.248213	0.989202	water	COG0170	GC_00001626	0.5	1	2	2
Uncharacterized conserved protein YabN, contains tetrapyrrole methylase and MazG-like pyrophosphatase domain (YabN)	1.33333	0.248213	0.989202	water	COG3956	GC_00001486	0.5	1	2	2
DnaJ domain-containing protein (DjlA) (PUBMED:15489435;11106641)	1.33333	0.248213	0.989202	water	COG1076	GC_00001605	0.5	1	2	2
Membrane integrity protein DedA, putative transporter, DedA/Tvp38 family (DedA) (PUBMED:24312110;25917916)	1.33333	0.248213	0.989202	water	COG0586	GC_00001484	0.5	1	2	2
Methionine synthase I (cobalamin-dependent), methyltransferase domain (MetH1) (PDB:1LT7)!!!5,10-methylenetetrahydrofolate reductase (MetF) (PDB:1B5T)	1.33333	0.248213	0.989202	water	COG0646!!!COG0685	GC_00001552	0.5	1	2	2
Urease alpha subunit (UreC) (PDB:5A6T)	1.33333	0.248213	0.989202	water	COG0804	GC_00001423	0.5	1	2	2
Sulfite reductase, beta subunit (hemoprotein) (CysI) (PDB:1AOP)	1.33333	0.248213	0.989202	water	COG0155	GC_00000192, GC_00001472	0.5	1	2	2
UDP-N-acetylmuramyl pentapeptide phosphotransferase/UDP-N-acetylglucosamine-1-phosphate transferase (Rfe) (PDB:4J72)!!!NDP-sugar epimerase, includes UDP-GlcNAc-inverting 4,6-dehydratase FlaA1 and capsular polysaccharide biosynthesis protein EpsC (FlaA1) (PDB:2GN4)	1.33333	0.248213	0.989202	water	COG0472!!!COG1086	GC_00001558	0.5	1	2	2
Urease accessory protein UreH (UreH) (PDB:3SF5)	1.33333	0.248213	0.989202	water	COG0829	GC_00001629	0.5	1	2	2
ABC-type uncharacterized transport system, ATPase component (PUBMED:10686096)	1.33333	0.248213	0.989202	water	COG4674	GC_00001511	0.5	1	2	2
Holliday junction resolvasome RuvABC DNA-binding subunit (RuvA) (PDB:1BDX)	1.33333	0.248213	0.989202	water	COG0632	GC_00001528	0.5	1	2	2
dTDP-4-dehydrorhamnose reductase (RfbD) (PDB:1KBZ)	1.33333	0.248213	0.989202	water	COG1091	GC_00001535, GC_00001922, GC_00002613	0.5	1	2	2
Nitrate reductase beta subunit (NarY) (PDB:1Y4Z)	1.33333	0.248213	0.989202	water	COG1140	GC_00001549	0.5	1	2	2
Glutamine synthetase adenylyltransferase (GlnE1) (PDB:1V4A)	1.33333	0.248213	0.989202	water	COG1391	GC_00000041	0.5	1	2	2
Anaerobic selenocysteine-containing dehydrogenase (BisC) (PDB:1EU1)	1.33333	0.248213	0.989202	water	COG0243	GC_00001546, GC_00001584, GC_00002242, GC_00002862	0.5	1	2	2
Predicted extracellular nuclease	1.33333	0.248213	0.989202	water	COG2374	GC_00001619	0.5	1	2	2
NaMN:DMB phosphoribosyltransferase (CobT) (PDB:1D0S)	0	1	1	NA	COG2038	GC_00002100, GC_00002843	0.5	0.5	2	2
Transposase and inactivated derivatives, IS30 family (Tra8)	0	1	1	NA	COG2826	GC_00002066, GC_00002851	0.5	0.5	2	2
Bacteriophage protein gp37	0	1	1	NA	COG4422	GC_00001766, GC_00002604	0.5	0.5	2	2
Dehydrogenase (flavoprotein) (FixC) (PDB:4OPU)	0	1	1	NA	COG0644	GC_00002572, GC_00002956	0.5	0.5	2	2
Fe-S cluster carrier ATPase, Mrp/ApbC/NBP35 family (Mrp) (PDB:2PH1) (PUBMED:18616280;19114487;31709520)!!!Exopolysaccharide export protein/domain GumC/Wzc1 (GumC) (PUBMED:15003255;23089617)	0	1	1	NA	COG0489!!!COG3206	GC_00001709, GC_00002584	0.5	0.5	2	2
DNA modification methylase (YhdJ) (PDB:1BOO)	0	1	1	NA	COG0863	GC_00001822, GC_00002018, GC_00002243	0.5	0.5	2	2
Transposase	0	1	1	NA	COG5421	GC_00002380, GC_00002465, GC_00002887, GC_00002902	0.5	0.5	2	2
Uncharacterized conserved protein, contains GYD domain	0	1	1	NA	COG4274	GC_00001852	0.5	0.5	2	2
Glycosyltransferase, GT2 family (WcaE) (PDB:2Z86)	0	1	1	NA	COG1216	GC_00001691, GC_00002603	0.5	0.5	2	2
Periplasmic protein Wza involved in polysaccharide export, contains SLBB domain of the beta-grasp fold (Wza) (PDB:2J58) (PUBMED:17250770)	0	1	1	NA	COG1596	GC_00001869, GC_00002698	0.5	0.5	2	2
Ferredoxin (Fdx) (PDB:1KRH)	0	1	1	NA	COG0633	GC_00001825	0.5	0.5	2	2
PAS domain (PAS) (PDB:2MWG)!!!GAF domain (GAF)!!!Two-component response regulator, PleD family, consists of two REC domains and a diguanylate cyclase (GGDEF) domain (PleD) (PDB:1W25)	0	1	1	NA	COG2202!!!COG2203!!!COG3706	GC_00001990	0.5	0.5	2	2
GDP-D-mannose dehydratase (Gmd) (PDB:1DB3)	0	1	1	NA	COG1089	GC_00001964, GC_00002710	0.5	0.5	2	2
GGDEF domain, diguanylate cyclase (c-di-GMP synthetase) or its enzymatically inactive variants (GGDEF) (PDB:6D9M)	0	1	1	NA	COG2199	GC_00001569	0.5	0.5	2	2
NYN domain, predicted PIN-related RNAse, tRNA/rRNA maturation (LabA) (PDB:2QIP)	0	1	1	NA	COG1432	GC_00001660	0.5	0.5	2	2
Transposase and inactivated derivatives, IS1 family (InsB)	0	1	1	NA	COG1662	GC_00001916	0.5	0.5	2	2
DNA repair protein RadC, contains a helix-hairpin-helix DNA-binding motif (RadC) (PDB:2QLC) (PUBMED:9695921)	0	1	1	NA	COG2003	GC_00001849	0.5	0.5	2	2
DNA-binding transcriptional regulator, FrmR family (FrmR) (PDB:2HH7)	0	1	1	NA	COG1937	GC_00001909	0.5	0.5	2	2
Protein adenylyltransferase (AMPylase) SelO/YdiU (selenoprotein O) (SelO) (PDB:6EAC) (PUBMED:30270044)	0	1	1	NA	COG0397	GC_00001963	0.5	0.5	2	2
Pyruvate kinase (PykF) (PDB:6QXL)	0	1	1	NA	COG0469	GC_00001754	0.5	0.5	2	2
Predicted RNA binding protein YcfA, dsRBD-like fold, HicA-like mRNA interferase family (YcfA) (PDB:1WHZ) (PUBMED:16895922)	0	1	1	NA	COG1724	GC_00002297, GC_00002721, GC_00002771, GC_00002779	0.5	0.5	2	2
Ribosomal protein S14 (RpsN) (PDB:4V4H)	0	1	1	NA	COG0199	GC_00001724	0.5	0.5	2	2
Cephalosporin hydroxylase (CmcI)	0	1	1	NA	COG3510	GC_00001751, GC_00002154	0.5	0.5	2	2
Ferritin-like DNA-binding protein, DPS (DNA Protection under Starvation) family (DPS) (PDB:2CLB) (PUBMED:28800583)	0	1	1	NA	COG2406	GC_00001955	0.5	0.5	2	2
UDP-glucose 4-epimerase (GalE) (PDB:1A9Y)	0	1	1	NA	COG1087	GC_00002208, GC_00002329, GC_00002792	0.5	0.5	2	2
Transcriptional regulator, contains XRE-family HTH domain (HipB) (PDB:1ADR)!!!Cupin domain protein related to quercetin dioxygenase (QdoI) (PDB:2H0V)	0	1	1	NA	COG1396!!!COG1917	GC_00001695, GC_00001912, GC_00002937	0.5	0.5	2	2
Transposase InsO and inactivated derivatives (Tra5)!!!CRISPR-associated protein Csa3, CARF domain (Csa3) (PDB:2WTE) (PUBMED:21093452)	1.33333	0.248213	0.989202	sed	COG2801!!!COG3415	GC_00002346	0.5	0	2	2
Curved DNA-binding protein CbpA, contains a DnaJ-like domain (CbpA)!!!O-antigen ligase (RfaL)	1.33333	0.248213	0.989202	sed	COG2214!!!COG3307	GC_00002719	0.5	0	2	2
Uncharacterized conserved protein, DUF497 family (PDB:3U97)	1.33333	0.248213	0.989202	sed	COG2929	GC_00002271	0.5	0	2	2
Chemotaxis protein histidine kinase CheA (CheA) (PDB:1B3Q)	1.33333	0.248213	0.989202	sed	COG0643	GC_00002748	0.5	0	2	2
DNA replication protein DnaC (DnaC) (PDB:2QGZ)	1.33333	0.248213	0.989202	sed	COG1484	GC_00002063	0.5	0	2	2
Aldehyde, CO or xanthine dehydrogenase, Mo-binding subunit (CoxL) (PDB:1DGJ) (PUBMED:10095793)	1.33333	0.248213	0.989202	sed	COG1529	GC_00002665	0.5	0	2	2
Antitoxin component HicB of the HicAB toxin-antitoxin system (HicB) (PDB:4P78) (PUBMED:19060138)!!!Predicted nuclease of the RNAse H fold, HicB family (HicB)	1.33333	0.248213	0.989202	sed	COG1598!!!COG4226	GC_00002831	0.5	0	2	2
HKD family nuclease	1.33333	0.248213	0.989202	sed	COG3886	GC_00002477	0.5	0	2	2
Predicted acylesterase/phospholipase RssA, containd patatin domain (RssA) (PDB:5FQU)	1.33333	0.248213	0.989202	sed	COG1752	GC_00002796	0.5	0	2	2
Flagellar hook-associated protein FlgK (FlgK) (PDB:2D4Y)	1.33333	0.248213	0.989202	sed	COG1256	GC_00002955	0.5	0	2	2
GAF domain (GAF)!!!Signal transduction histidine kinase regulating C4-dicarboxylate transport system (PDB:4GCZ)	1.33333	0.248213	0.989202	sed	COG2203!!!COG4191	GC_00002408	0.5	0	2	2
Predicted glycosyl hydrolase, GH43/DUF377 family (PDB:1VKD)	1.33333	0.248213	0.989202	sed	COG2152	GC_00002471	0.5	0	2	2
Chalcone/flavanone-binding protein YndB, AHSA1/START/SRPBCC domain (YndB) (PDB:2KTE) (PUBMED:20818668)	1.33333	0.248213	0.989202	sed	COG3832	GC_00002825	0.5	0	2	2
Imidazolonepropionase or related amidohydrolase (HutI) (PDB:3OOQ)	1.33333	0.248213	0.989202	sed	COG1228	GC_00002052	0.5	0	2	2
Mannose-6-phosphate isomerase, cupin superfamily (ManC) (PDB:1IPJ)	1.33333	0.248213	0.989202	sed	COG0662	GC_00002428	0.5	0	2	2
Uncharacterized pentameric protein YbjQ, UPF0145 family (YbjQ) (PDB:1VR4) (PUBMED:23935051)	1.33333	0.248213	0.989202	sed	COG0393	GC_00002758	0.5	0	2	2
Carbon monoxide dehydrogenase subunit CoxG (CoxG) (PDB:2NS9)	1.33333	0.248213	0.989202	sed	COG3427	GC_00002510	0.5	0	2	2
ABC-type phosphate/phosphonate transport system, permease component (PhnE)	1.33333	0.248213	0.989202	sed	COG3639	GC_00002110	0.5	0	2	2
dTDP-4-amino-4,6-dideoxygalactose transaminase (WecE) (PDB:4PIW) (PUBMED:15271350)!!!Nucleoside-diphosphate-sugar epimerase (WcaG) (PDB:2X4G)	1.33333	0.248213	0.989202	sed	COG0399!!!COG0451	GC_00002504, GC_00002925	0.5	0	2	2
DNA-binding response regulator, NarL/FixJ family, contains REC and HTH domains (CitB) (PDB:1A04)	1.33333	0.248213	0.989202	sed	COG2197	GC_00002587	0.5	0	2	2
3'->5' ssDNA/RNA exonuclease TatD (TatD) (PDB:1J6O) (PUBMED:10747959;25114049)	1.33333	0.248213	0.989202	sed	COG0084	GC_00002169	0.5	0	2	2
CheY-like REC (receiver) domain, includes chemotaxis protein CheY and sporulation regulator Spo0F (CheY) (PDB:6QRJ)!!!DNA-binding transcriptional response regulator, NtrC family, contains REC, AAA-type ATPase, and a Fis-type DNA-binding domains (AtoC) (PDB:1ZY2)!!!Signal transduction histidine kinase NtrB, nitrogen specific (NtrB) (PUBMED:23893111)	1.33333	0.248213	0.989202	sed	COG0784!!!COG2204!!!COG3852	GC_00002071	0.5	0	2	2
Methylmalonyl-CoA mutase, N-terminal domain/subunit (Sbm) (PDB:6OXC)!!!Methylmalonyl-CoA mutase, C-terminal domain/subunit (cobalamin-binding) (Sbm) (PDB:1B1A)	1.33333	0.248213	0.989202	sed	COG1884!!!COG2185	GC_00002035, GC_00002824	0.5	0	2	2
ABC-type phosphate/phosphonate transport system, periplasmic component (PhnD) (PDB:3S4U)	1.33333	0.248213	0.989202	sed	COG3221	GC_00002793	0.5	0	2	2
Predicted CDP-diglyceride synthetase/phosphatidate cytidylyltransferase (YnbB)	1.33333	0.248213	0.989202	sed	COG4589	GC_00002331	0.5	0	2	2
GAF domain (GAF)!!!HD-GYP domain, c-di-GMP phosphodiesterase class II (or its inactivated variant) (HDGYP) (PDB:5Z7C) (PUBMED:23475961)	1.33333	0.248213	0.989202	sed	COG2203!!!COG2206	GC_00002419	0.5	0	2	2
DNA repair exonuclease SbcCD ATPase subunit (SbcC) (PDB:3QKR)	1.33333	0.248213	0.989202	sed	COG0419	GC_00002235	0.5	0	2	2
CheY-like REC (receiver) domain, includes chemotaxis protein CheY and sporulation regulator Spo0F (CheY) (PDB:6QRJ)!!!Signal transduction histidine kinase regulating C4-dicarboxylate transport system (PDB:4GCZ)	1.33333	0.248213	0.989202	sed	COG0784!!!COG4191	GC_00001996	0.5	0	2	2
Archaellin (archaeal flagellin) (FlaB) (PDB:5O4U)	1.33333	0.248213	0.989202	sed	COG1681	GC_00002427	0.5	0	2	2
Predicted nucleotidyltransferase MJ0435 (MJ0435) (PDB:1WOT)	1.33333	0.248213	0.989202	sed	COG1669	GC_00002568	0.5	0	2	2
FMN and 5-amino-6-(5-phospho-D-ribitylamino)uracil phosphatase YigB, HAD superfamily (riboflavin biosynthesis) (YigB) (PDB:4JB3) (PUBMED:24123841)	1.33333	0.248213	0.989202	sed	COG1011	GC_00002255	0.5	0	2	2
Flagellin and related hook-associated protein FlgL (FlgL) (PDB:1IO1)	1.33333	0.248213	0.989202	sed	COG1344	GC_00002892, GC_00002904	0.5	0	2	2
Aldehyde, CO, or xanthine dehydrogenase, Fe-S subunit, CoxS/CutS family (CutS) (PDB:1FFU) (PUBMED:21175741)	1.33333	0.248213	0.989202	sed	COG2080	GC_00002084	0.5	0	2	2
DNA-binding beta-propeller fold protein YncE (YncE) (PDB:3VGZ) (PUBMED:22120742;28628661)	1.33333	0.248213	0.989202	sed	COG3391	GC_00002266	0.5	0	2	2
Leucyl aminopeptidase (aminopeptidase T) (AmpS) (PDB:1ZJC)	1.33333	0.248213	0.989202	sed	COG2309	GC_00002203	0.5	0	2	2
ABC-type phosphate/phosphonate transport system, ATPase component (PhnC)	1.33333	0.248213	0.989202	sed	COG3638	GC_00002074	0.5	0	2	2
Uncharacterized conserved protein, contains Zn-finger domain of CDGSH type (PDB:2QD0)!!!Uncharacterized Fe-S cluster protein YjdI (YjdI)	1.33333	0.248213	0.989202	sed	COG3369!!!COG3592	GC_00002901	0.5	0	2	2
ATP:corrinoid adenosyltransferase (BtuR) (PDB:4HUT)	1.33333	0.248213	0.989202	sed	COG2109	GC_00002283	0.5	0	2	2
Ribosomal protein L32 (RpmF) (PDB:1VS6) (PUBMED:17114934)	1.33333	0.248213	0.989202	sed	COG0333	GC_00002193	0.5	0	2	2
TRAP-type uncharacterized transport system, periplasmic component (Imp) (PDB:1US4)	1.33333	0.248213	0.989202	sed	COG2358	GC_00002921	0.5	0	2	2
Acyl-CoA thioesterase FadM (FadM) (PDB:2FUJ)	1.33333	0.248213	0.989202	sed	COG0824	GC_00002717	0.5	0	2	2
Transketolase (TktA) (PDB:1AY0)	1.33333	0.248213	0.989202	sed	COG0021	GC_00002653	0.5	0	2	2
Predicted protein kinase regulating ubiquinone biosynthesis, AarF/ABC1/UbiB family (AarF) (PDB:4PED)	1.33333	0.248213	0.989202	sed	COG0661	GC_00002401	0.5	0	2	2
Predicted lipid transporter YdfJ, MMPL/SSD domain, RND superfamily (YdfJ) (PUBMED:10694977;15941986)	1.33333	0.248213	0.989202	sed	COG2409	GC_00002967	0.5	0	2	2
Aldehyde, CO, or xanthine dehydrogenase, FAD-binding subunit (CutB) (PDB:5Y6Q)	1.33333	0.248213	0.989202	sed	COG1319	GC_00002236	0.5	0	2	2
TPR repeat (TPR) (PDB:1KLX)!!!Cell division protein DedD (periplasmic protein involved in septation) (DedD)	1.33333	0.248213	0.989202	sed	COG0790!!!COG3147	GC_00002312	0.5	0	2	2
Flagellar biosynthesis GTPase FlhF (FlhF) (PDB:3SYN)	1.33333	0.248213	0.989202	sed	COG1419	GC_00002134	0.5	0	2	2
PAS domain (PAS) (PDB:2MWG)!!!FhlA-type transcriptional regulator, contains GAF, AAA-type ATPase, and DNA-binding Fis domains (FhlA)	1.33333	0.248213	0.989202	sed	COG2202!!!COG3604	GC_00001957	0.5	0	2	2
DNAse/DNA nickase specific for phosphorothioated or glycosylated phage DNA, GmrSD/DndB/SspE family, contains DUF262 and HNH nuclease domains (GmrSD) (PDB:6JIV) (PUBMED:17188297;32251370)	1.33333	0.248213	0.989202	sed	COG1479	GC_00002821	0.5	0	2	2
GAF domain (GAF)!!!Response regulator c-di-GMP phosphodiesterase, RpfG family, contains REC and HD-GYP domains (RpfG)	1.33333	0.248213	0.989202	sed	COG2203!!!COG3437	GC_00002250	0.5	0	2	2
TRAP-type uncharacterized transport system, fused permease components	1.33333	0.248213	0.989202	sed	COG4666	GC_00002591	0.5	0	2	2
Di- or tripeptidase (PepD2) (PDB:2QYV)	1.33333	0.248213	0.989202	sed	COG2195	GC_00002468	0.5	0	2	2
Biotin carboxyl carrier protein (AccB) (PDB:1A6X)	1.33333	0.248213	0.989202	sed	COG0511	GC_00002185	0.5	0	2	2
Glycerol kinase (GlpK) (PDB:2ZF5)	1.33333	0.248213	0.989202	sed	COG0554	GC_00002803	0.5	0	2	2
Plastocyanin (PetE) (PDB:3BQV)	0	1	1	NA	COG3794	GC_00000788, GC_00002655, GC_00002751	1	1	2	2
S-adenosylmethionine decarboxylase (SpeD) (PDB:1TLU)	0	1	1	NA	COG1586	GC_00000337	1	1	2	2
Acyl-CoA dehydrogenase related to the alkylation response protein AidB (CaiA) (PDB:1BUC)	0	1	1	NA	COG1960	GC_00000569	1	1	2	2
Uroporphyrinogen-III methylase (siroheme synthase) (CysG) (PDB:1PJQ)!!!Siroheme synthase (precorrin-2 oxidase/ferrochelatase domain) (CysG2) (PDB:1PJQ)	0	1	1	NA	COG0007!!!COG1648	GC_00000266	1	1	2	2
Malic enzyme (SfcA) (PDB:1DO8)	0	1	1	NA	COG0281	GC_00001036, GC_00001784	1	1	2	2
3-oxoacyl-[acyl-carrier-protein] synthase III (FabH) (PDB:1UB7)	0	1	1	NA	COG0332	GC_00000846, GC_00000940	1	1	2	2
Glycine cleavage system protein T (aminomethyltransferase) (GcvT) (PDB:2GAH) (PUBMED:25433025;25505271)	0	1	1	NA	COG0404	GC_00001270	1	1	2	2
DNA uptake channel protein ComEC, N-terminal domain (ComEC)!!!DNA uptake channel protein ComEC C-terminal domain, metallo-beta-lactamase superfamily (ComEC)	0	1	1	NA	COG0658!!!COG2333	GC_00001076	1	1	2	2
Sugar or nucleoside kinase, ribokinase family (RbsK) (PDB:2QCV)	0	1	1	NA	COG0524	GC_00000366, GC_00001164, GC_00001197	1	1	2	2
Crotonobetainyl-CoA:carnitine CoA-transferase CaiB and related acyl-CoA transferases (CaiB) (PDB:1P5H)	0	1	1	NA	COG1804	GC_00001003, GC_00001087, GC_00001304, GC_00002958	1	1	2	2
Methylase of polypeptide chain release factors (HemK) (PDB:1NV8)	0	1	1	NA	COG2890	GC_00000620	1	1	2	2
Glucose/arabinose dehydrogenase, beta-propeller fold (YliI) (PDB:1C9U)	0	1	1	NA	COG2133	GC_00000749	1	1	2	2
Tryptophan synthase alpha chain (TrpA) (PDB:6HUL)	0	1	1	NA	COG0159	GC_00000952	1	1	2	2
DNA-binding response regulator, ActR/RegA family, consists of REC and Fis-type HTH domains (PDB:3RQI)	0	1	1	NA	COG4567	GC_00000864	1	1	2	2
Cytochrome c peroxidase (MauG) (PDB:1EB7)	0	1	1	NA	COG1858	GC_00001441, GC_00001554, GC_00002157	1	1	2	2
Pyridoxal 5'-phosphate homeostasis protein YggS, UPF0001 family (YggS) (PDB:3SY1) (PUBMED:26872910)	0	1	1	NA	COG0325	GC_00001362	1	1	2	2
Uridylate kinase (PyrH) (PDB:2BND)	0	1	1	NA	COG0528	GC_00000159	1	1	2	2
VanZ-like family protein (function unknown) (VanZ)	0	1	1	NA	COG5652	GC_00001644, GC_00001936	1	1	2	2
DNA-directed RNA polymerase, beta subunit/140 kD subunit (RpoB) (PDB:5UAJ)	0	1	1	NA	COG0085	GC_00000828	1	1	2	2
Uracil-DNA glycosylase (Udg4) (PDB:3IKB)	0	1	1	NA	COG1573	GC_00001181, GC_00001233	1	1	2	2
ATP-utilizing enzyme, PP-loop superfamily (PDB:6B2O)	0	1	1	NA	COG1606	GC_00001261	1	1	2	2
Preprotein translocase subunit SecF (SecF) (PDB:2FYH) (PUBMED:28830929)	0	1	1	NA	COG0341	GC_00001357	1	1	2	2
D-alanyl-D-alanine carboxypeptidase (DacC) (PDB:1HD8)	0	1	1	NA	COG1686	GC_00001388	1	1	2	2
Hypoxanthine-guanine phosphoribosyltransferase (HptA) (PDB:1G9S)	0	1	1	NA	COG0634	GC_00001078, GC_00001236	1	1	2	2
Thiamine monophosphate kinase (ThiL) (PDB:5CC8)	0	1	1	NA	COG0611	GC_00001177	1	1	2	2
Glycyl-tRNA synthetase, alpha subunit (GlyQ) (PDB:1J5W)	0	1	1	NA	COG0752	GC_00000880	1	1	2	2
ABC-type transport system involved in lipoprotein release, permease component LolC (LolE) (PDB:6F49)	0	1	1	NA	COG4591	GC_00000561	1	1	2	2
Ribosomal protein S19 (RpsS) (PDB:4V4H)	0	1	1	NA	COG0185	GC_00000174	1	1	2	2
NH3-dependent NAD+ synthetase (NadE) (PDB:3HMQ)	0	1	1	NA	COG0171	GC_00001014	1	1	2	2
Epoxyqueuosine reductase QueG (queuosine biosynthesis) (QueG) (PDB:5D08) (PUBMED:2150253)	0	1	1	NA	COG1600	GC_00001331	1	1	2	2
Predicted CoA-binding protein (YccU) (PDB:1IUK)	0	1	1	NA	COG1832	GC_00000993	1	1	2	2
Type II secretory pathway, pseudopilin PulG (PulG) (PDB:1AY2)	0	1	1	NA	COG2165	GC_00000208, GC_00000670, GC_00001084	1	1	2	2
Formylglycine-generating enzyme, required for sulfatase activity, contains SUMF1/FGE domain (YfmG) (PDB:2AFT)	0	1	1	NA	COG1262	GC_00000694	1	1	2	2
tRNA G37 N-methylase TrmD (TrmD) (PDB:1P9P)	0	1	1	NA	COG0336	GC_00000731, GC_00002807	1	1	2	2
Acetylornithine/succinyldiaminopimelate/putrescine aminotransferase (ArgD) (PDB:2E54)	0	1	1	NA	COG4992	GC_00001002	1	1	2	2
Predicted amidohydrolase YtcJ (YtcJ) (PDB:3ICJ)	0	1	1	NA	COG1574	GC_00000840	1	1	2	2
ATP-dependent protease HslVU (ClpYQ), ATPase subunit HslU (HslU) (PDB:1DO0)	0	1	1	NA	COG1220	GC_00001075	1	1	2	2
Translation elongation factor EF-Tu, a GTPase (TufA) (PDB:1EFU)	0	1	1	NA	COG0050	GC_00000018	1	1	2	2
3-isopropylmalate dehydratase small subunit (LeuD) (PDB:3Q3W)	0	1	1	NA	COG0066	GC_00000062	1	1	2	2
Cell division protein ZapA, inhibits GTPase activity of FtsZ (ZapA) (PDB:1T3U)	0	1	1	NA	COG3027	GC_00000611	1	1	2	2
Flp pilus assembly protein TadC (TadC)	0	1	1	NA	COG2064	GC_00001298	1	1	2	2
Hydroxymethylpyrimidine pyrophosphatase and other HAD family phosphatases (Cof) (PDB:1YMQ)	0	1	1	NA	COG0561	GC_00000170, GC_00001020	1	1	2	2
ATP phosphoribosyltransferase (HisG) (PDB:1H3D)	0	1	1	NA	COG0040	GC_00000775	1	1	2	2
Uncharacterized conserved protein, lysophospholipid acyltransferase (LPLAT) superfamily	0	1	1	NA	COG2121	GC_00000040	1	1	2	2
1-acyl-sn-glycerol-3-phosphate acyltransferase (PlsC) (PDB:1IUQ)	0	1	1	NA	COG0204	GC_00000065, GC_00002681, GC_00002699	1	1	2	2
NADH:ubiquinone oxidoreductase 20 kD subunit (chain B) or related Fe-S oxidoreductase (NuoB) (PDB:2FUG) (PUBMED:25941396)	0	1	1	NA	COG0377	GC_00000610	1	1	2	2
Carboxysome shell and ethanolamine utilization microcompartment protein CcmL/EutN (CcmK) (PDB:2A10)	0	1	1	NA	COG4577	GC_00000183, GC_00000802	1	1	2	2
Nitroreductase (NfnB) (PDB:1F5V)	0	1	1	NA	COG0778	GC_00000518, GC_00002422	1	1	2	2
ATP-dependent protease HslVU (ClpYQ), peptidase subunit (HslV) (PDB:5JI3)	0	1	1	NA	COG5405	GC_00000985	1	1	2	2
Uncharacterized conserved protein (PUBMED:19495416)	0	1	1	NA	COG4530	GC_00000911	1	1	2	2
Prolipoprotein diacylglyceryltransferase (Lgt) (PDB:5AZB)	0	1	1	NA	COG0682	GC_00000822	1	1	2	2
Purine-nucleoside phosphorylase (DeoD) (PDB:1A69)	0	1	1	NA	COG0813	GC_00001329	1	1	2	2
3-polyprenyl-4-hydroxybenzoate decarboxylase (UbiD) (PDB:2IDB) (PUBMED:28057757)	0	1	1	NA	COG0043	GC_00000641	1	1	2	2
2C-methyl-D-erythritol 2,4-cyclodiphosphate synthase (IspF) (PDB:1GX1)!!!2-C-methyl-D-erythritol 4-phosphate cytidylyltransferase (IspD) (PDB:1H3M)	0	1	1	NA	COG0245!!!COG1211	GC_00000043	1	1	2	2
Sulfur carrier protein ThiS (thiamine biosynthesis) (ThiS) (PDB:1F0Z)	0	1	1	NA	COG2104	GC_00000619	1	1	2	2
Translation initiation factor IF-1 (InfA) (PDB:5FIM)	0	1	1	NA	COG0361	GC_00000158	1	1	2	2
5-formyltetrahydrofolate cyclo-ligase (FAU1) (PDB:1SBQ)	0	1	1	NA	COG0212	GC_00000326, GC_00001931	1	1	2	2
Type IV pilus assembly protein FimT (FimT) (PUBMED:17322192;28771515)	0	1	1	NA	COG4970	GC_00000654	1	1	2	2
Multidrug efflux pump subunit AcrB (AcrB) (PDB:1IWG)	0	1	1	NA	COG0841	GC_00000203, GC_00001430	1	1	2	2
YciI superfamily enzyme, includes 5-CHQ dehydrochlorinase, contains active-site pHis (YciI) (PDB:1MWQ) (PUBMED:15779043;23955343)	0	1	1	NA	COG2350	GC_00000052	1	1	2	2
Glutamyl- or glutaminyl-tRNA synthetase (GlnS) (PDB:1EUQ)	0	1	1	NA	COG0008	GC_00000330	1	1	2	2
L-alanine-DL-glutamate epimerase or related enzyme of enolase superfamily (RspA) (PDB:1BKH)	0	1	1	NA	COG4948	GC_00000934	1	1	2	2
GTPase of the G3E family (not a periplasmic protein kinase) (ArgK) (PDB:2QM7) (PUBMED:18950999)	0	1	1	NA	COG1703	GC_00000546	1	1	2	2
Uncharacterized membrane protein, BrkB/YihY/UPF0761 family (not an RNase) (BrkB)	0	1	1	NA	COG1295	GC_00000956	1	1	2	2
Trk-type K+ transport system, membrane component (TrkG) (PDB:3PJZ)	0	1	1	NA	COG0168	GC_00001118	1	1	2	2
ATP sulfurylase (sulfate adenylyltransferase) (MET3) (PDB:1G8F)	0	1	1	NA	COG2046	GC_00001119	1	1	2	2
Glycosyltransferase involved in cell wall bisynthesis (RfaB) (PDB:2IV7)	0	1	1	NA	COG0438	GC_00000843, GC_00000875, GC_00001287, GC_00001294, GC_00001365, GC_00001615, GC_00001651, GC_00001714, GC_00001742, GC_00001879, GC_00001973, GC_00002142, GC_00002172, GC_00002276, GC_00002278, GC_00002286, GC_00002621, GC_00002623, GC_00002624, GC_00002714, GC_00002740, GC_00002742, GC_00002750, GC_00002784, GC_00002905	1	1	2	2
4-hydroxy-3-methylbut-2-en-1-yl diphosphate synthase IspG/GcpE (IspG) (PDB:2Y0F)	0	1	1	NA	COG0821	GC_00001395	1	1	2	2
Acetyl/propionyl-CoA carboxylase, alpha subunit (PccA) (PDB:3U9S)	0	1	1	NA	COG4770	GC_00000023, GC_00001274	1	1	2	2
ABC-type dipeptide/oligopeptide/nickel transport system, ATPase component (DppD) (PDB:4FWI)	0	1	1	NA	COG0444	GC_00001153, GC_00001279	1	1	2	2
Undecaprenyl pyrophosphate phosphatase (UppP) (PDB:5OON)	0	1	1	NA	COG1968	GC_00001232	1	1	2	2
Ribonuclease G or E (CafA) (PDB:1SLJ)	0	1	1	NA	COG1530	GC_00000413, GC_00000441	1	1	2	2
Glutamyl-tRNA reductase (HemA) (PDB:2XOE)	0	1	1	NA	COG0373	GC_00000502	1	1	2	2
ABC-type branched-chain amino acid transport system, ATPase component LivG (LivG) (PDB:1G9X) (PUBMED:29514851)!!!ABC-type branched-chain amino acid transport system, permease component (LivM)	0	1	1	NA	COG0411!!!COG4177	GC_00001373	1	1	2	2
GTP cyclohydrolase I (FolE) (PDB:1A8R) (PUBMED:19767425;30692671)	0	1	1	NA	COG0302	GC_00000304	1	1	2	2
5,10-methylene-tetrahydrofolate dehydrogenase/Methenyl tetrahydrofolate cyclohydrolase (FolD) (PDB:1A4I)	0	1	1	NA	COG0190	GC_00000438	1	1	2	2
Uncharacterized conserved protein, glycosyltransferase A (GT-A) superfamily, DUF2064 family (PDB:3CGX)	0	1	1	NA	COG3222	GC_00000089	1	1	2	2
ADP-ribose pyrophosphatase domain of DNA damage- and competence-inducible protein CinA (CinA) (PDB:4CT9) (PUBMED:25313401)	0	1	1	NA	COG1058	GC_00001361, GC_00001834	1	1	2	2
16S rRNA A1518 and A1519 N6-dimethyltransferase RsmA/KsgA/DIM1 (may also have DNA glycosylase/AP lyase activity) (RsmA) (PDB:1QYR)	0	1	1	NA	COG0030	GC_00000173	1	1	2	2
Transcription elongation factor, GreA/GreB family (GreA) (PDB:1GRJ)	0	1	1	NA	COG0782	GC_00000332	1	1	2	2
DNA polymerase III, alpha subunit (DnaE) (PDB:2HNH)	0	1	1	NA	COG0587	GC_00000970	1	1	2	2
Putative aminopeptidase FrvX (FrvX) (PDB:1VHE)	0	1	1	NA	COG1363	GC_00000766	1	1	2	2
Phosphoribosylformylglycinamidine (FGAM) synthase, glutamine amidotransferase domain (PurL2) (PDB:1T3T)	0	1	1	NA	COG0047	GC_00000834	1	1	2	2
Type II secretory pathway ATPase GspE/PulE or T4P pilus assembly pathway ATPase PilB (PulE) (PDB:4KSR)	0	1	1	NA	COG2804	GC_00001328	1	1	2	2
Ca2+-binding protein, RTX toxin-related (PDB:1AF0) (PUBMED:15135544)	0	1	1	NA	COG2931	GC_00001333, GC_00001533	1	1	2	2
Protein chain release factor PrfB (PrfB) (PDB:1GQE)	0	1	1	NA	COG1186	GC_00000730	1	1	2	2
ATP-dependent Clp protease, ATP-binding subunit ClpA (ClpA) (PDB:1KSF)	0	1	1	NA	COG0542	GC_00001054, GC_00001408	1	1	2	2
Glycosyltransferase involved in cell wall bisynthesis (WcaA) (PDB:5MLZ)	0	1	1	NA	COG0463	GC_00000141, GC_00000452, GC_00000508, GC_00000649, GC_00000786, GC_00000915, GC_00001464, GC_00001537, GC_00001847, GC_00002056, GC_00002062, GC_00002118, GC_00002146, GC_00002147, GC_00002213, GC_00002240, GC_00002258, GC_00002410, GC_00002541, GC_00002547, GC_00002789, GC_00002900	1	1	2	2
NDP-sugar pyrophosphorylase, includes eIF-2Bgamma, eIF-2Bepsilon, and LPS biosynthesis protein s (GCD1) (PDB:6JQ8)	0	1	1	NA	COG1208	GC_00000903, GC_00001804	1	1	2	2
Uncharacterized protein with cyclophilin fold, contains DUF369 domain (PDB:2KA0)	0	1	1	NA	COG2164	GC_00000152	1	1	2	2
Ribosomal protein L11 (RplK) (PDB:2E34)	0	1	1	NA	COG0080	GC_00000165	1	1	2	2
Translation initiation factor IF-3 (InfC) (PDB:2IFE)	0	1	1	NA	COG0290	GC_00000729	1	1	2	2
Aspartyl/asparaginyl-tRNA synthetase (AsnS) (PDB:3KFU)	0	1	1	NA	COG0017	GC_00000814	1	1	2	2
Chaperonin GroEL (HSP60 family) (GroEL) (PDB:1AON)	0	1	1	NA	COG0459	GC_00000224	1	1	2	2
UDP-glucose 6-dehydrogenase (Ugd) (PDB:1DLI)	0	1	1	NA	COG1004	GC_00000997	1	1	2	2
Transketolase, N-terminal subunit (TktA1)	0	1	1	NA	COG3959	GC_00000080, GC_00002050	1	1	2	2
Histidinol phosphatase/D-glycero-mannoheptose bisphosphatephosphatase, HAD superfamily (HisB1/GmhB) (PDB:2GMW) (PUBMED:20050615;20050614)	0	1	1	NA	COG0241	GC_00000514	1	1	2	2
Peptidyl-prolyl cis-trans isomerase (rotamase) - cyclophilin family (PpiB) (PDB:4DGD)	0	1	1	NA	COG0652	GC_00000692	1	1	2	2
Ribosomal protein S8 (RpsH) (PDB:4V4H)	0	1	1	NA	COG0096	GC_00000719	1	1	2	2
Ribosomal protein S13 (RpsM) (PDB:4V4H)	0	1	1	NA	COG0099	GC_00000144	1	1	2	2
Acyl-CoA thioesterase PaaI, contains HGG motif (PaaI) (PDB:1PSU)	0	1	1	NA	COG2050	GC_00000133, GC_00000575	1	1	2	2
Hydroxymethylpyrimidine/phosphomethylpyrimidine kinase (ThiD) (PDB:1Y9X) (PUBMED:17351295)!!!Predicted transcriptional regulator fused phosphomethylpyrimidine kinase (thiamin biosynthesis) (PDB:2PB9)	0	1	1	NA	COG0351!!!COG1992	GC_00000412	1	1	2	2
4-amino-2-methyl-5-hydroxymethylpyrimidine (HMP) synthase ThiC (ThiC) (PDB:3EPN) (PUBMED:15326535)	0	1	1	NA	COG0422	GC_00000572	1	1	2	2
Ribosomal protein L5 (RplE) (PDB:1VS6)	0	1	1	NA	COG0094	GC_00001146	1	1	2	2
2-iminoacetate synthase ThiH/Menaquinone biosynthesis enzymes MqnC and MqnE (ThiH) (PDB:4WCX) (PUBMED:18801996)	0	1	1	NA	COG1060	GC_00000259, GC_00000557, GC_00002730	1	1	2	2
TPP-dependent indolepyruvate ferredoxin oxidoreductase, alpha subunit (IorA)	0	1	1	NA	COG4231	GC_00000803	1	1	2	2
RNA 3'-terminal phosphate cyclase (RCL1) (PDB:1QMH)	0	1	1	NA	COG0430	GC_00001161	1	1	2	2
Protein translocase subunit YajC (YajC)	0	1	1	NA	COG1862	GC_00001366	1	1	2	2
Acyl-ACP:phosphate acyltransferase (fatty acid/phospholipid biosynthesis) (PlsX) (PDB:2GK3) (PUBMED:18992246)	0	1	1	NA	COG0416	GC_00000075, GC_00000193, GC_00000578	1	1	2	2
Citrate synthase (GltA) (PDB:3TQG) (PUBMED:25211225)	0	1	1	NA	COG0372	GC_00000454	1	1	2	2
Catechol 2,3-dioxygenase or related enzyme, vicinal oxygen chelate (VOC) family (GloA) (PDB:3R4Q) (PUBMED:11830595)	0	1	1	NA	COG0346	GC_00000238	1	1	2	2
Radical SAM superfamily enzyme YgiQ, UPF0313 family (YgiQ) (PDB:6FD2)	0	1	1	NA	COG1032	GC_00000457, GC_00001268, GC_00001555, GC_00001994, GC_00002023, GC_00002167	1	1	2	2
FoF1-type ATP synthase, membrane subunit c/Archaeal/vacuolar-type H+-ATPase, subunit K (AtpE) (PDB:1C17)	0	1	1	NA	COG0636	GC_00000549	1	1	2	2
Periplasmic subunit MlaD of the ABC-type intermembrane phospholipid transporter Mla (MlaD) (PDB:5UW8)	0	1	1	NA	COG1463	GC_00000725, GC_00001103	1	1	2	2
PAS domain (PAS) (PDB:2MWG)	0	1	1	NA	COG2202	GC_00000831	1	1	2	2
Uncharacterized conserved protein, DUF2203 domain	0	1	1	NA	COG4911	GC_00000865	1	1	2	2
Bifunctional protein GlmU, N-acetylglucosamine-1-phosphate-uridyltransferase/glucosamine-1-phosphate-acetyltransferase (GlmU) (PDB:3FWW)	0	1	1	NA	COG1207	GC_00000604	1	1	2	2
tRNA A37 threonylcarbamoyltransferase TsaD (TsaD) (PDB:3ENO) (PUBMED:23072323;21285948;32385138)	0	1	1	NA	COG0533	GC_00001106	1	1	2	2
Adenylyl- and sulfurtransferase ThiI (thiamine and tRNA 4-thiouridine biosynthesis) (ThiI) (PDB:1VBK) (PUBMED:22773787)	0	1	1	NA	COG0301	GC_00001149	1	1	2	2
Wyosine [tRNA(Phe)-imidazoG37] synthetase, radical SAM superfamily (Tyw1) (PDB:2YX0)	0	1	1	NA	COG0731	GC_00000215	1	1	2	2
Ribosomal protein S18 acetylase RimI and related acetyltransferases (RimI) (PDB:1GHE)	0	1	1	NA	COG0456	GC_00000747	1	1	2	2
ABC-type sugar transport system, permease component (UgpA) (PDB:3FH6)	0	1	1	NA	COG1175	GC_00001312	1	1	2	2
Valyl-tRNA synthetase (ValS) (PDB:1GAX)	0	1	1	NA	COG0525	GC_00001344	1	1	2	2
Superfamily I DNA or RNA helicase (UvrD) (PDB:6PPR)!!!RecB family exonuclease (Slr0479)	0	1	1	NA	COG0210!!!COG2887	GC_00000931	1	1	2	2
Phosphatidylglycerophosphate synthase (PgsA) (PDB:4MND)!!!Choline kinase (PDB:4MND)	0	1	1	NA	COG0558!!!COG1213	GC_00001160	1	1	2	2
DnaJ-class molecular chaperone with C-terminal Zn finger domain (DnaJ) (PDB:1BQ0)	0	1	1	NA	COG0484	GC_00000473, GC_00000927, GC_00001127, GC_00001707	1	1	2	2
Deoxycytidylate deaminase (ComEB) (PDB:2HVV) (PUBMED:25746996;31954084)	0	1	1	NA	COG2131	GC_00000532	1	1	2	2
Protein-tyrosine-phosphatase (Wzb) (PDB:4D74) (PUBMED:26641313)	0	1	1	NA	COG0394	GC_00000886, GC_00001575	1	1	2	2
CTP synthase (UTP-ammonia lyase) (PyrG) (PDB:1S1M)	0	1	1	NA	COG0504	GC_00000067	1	1	2	2
NAD-dependent DNA ligase (Lig) (PDB:5TT5)	0	1	1	NA	COG0272	GC_00000550	1	1	2	2
Archaeal fructose 1,6-bisphosphatase (FbpA) (PDB:1UMG)	0	1	1	NA	COG1980	GC_00000936	1	1	2	2
Phosphoribosylpyrophosphate synthetase (PrsA) (PDB:1DKR)	0	1	1	NA	COG0462	GC_00000616	1	1	2	2
Histidyl-tRNA synthetase (HisS) (PDB:1KMM)	0	1	1	NA	COG0124	GC_00000605	1	1	2	2
Radical SAM superfamily enzyme PflX (PflX)	0	1	1	NA	COG1313	GC_00001085	1	1	2	2
Membrane H+-translocase/NADH:ubiquinone oxidoreductase subunit 5 (chain L)/Multisubunit Na+/H+ antiporter, MnhA subunit (NuoL) (PDB:3RKO)	0	1	1	NA	COG1009	GC_00000333	1	1	2	2
50S ribosomal subunit-associated GTPase HflX (HflX) (PDB:2QTF) (PUBMED:22905870)	0	1	1	NA	COG2262	GC_00000673	1	1	2	2
Phosphoribosylcarboxyaminoimidazole (NCAIR) mutase (PurE) (PDB:1D7A)	0	1	1	NA	COG0041	GC_00000981	1	1	2	2
Cobyric acid synthase (CobQ)	0	1	1	NA	COG1492	GC_00001145	1	1	2	2
DNA segregation ATPase FtsK/SpoIIIE or related protein (FtsK) (PDB:2IUT)	0	1	1	NA	COG1674	GC_00000599	1	1	2	2
Formate hydrogenlyase subunit 6/NADH:ubiquinone oxidoreductase 23 kD subunit (chain I) (NuoI) (PDB:1B0P)	0	1	1	NA	COG1143	GC_00000983, GC_00001251	1	1	2	2
Type II secretory pathway ATPase component GspA/ExeA/MshM (ExeA) (PUBMED:21378198)	0	1	1	NA	COG3267	GC_00001006, GC_00001972	1	1	2	2
ABC-type Fe3+-hydroxamate transport system, periplasmic component (FepB) (PDB:1ESZ)	0	1	1	NA	COG0614	GC_00000435, GC_00002402, GC_00002618	1	1	2	2
Nitrogen regulatory protein PII (GlnK) (PDB:2GW8) (PUBMED:24610711)	0	1	1	NA	COG0347	GC_00000116	1	1	2	2
D-arabinose 5-phosphate isomerase GutQ (GutQ) (PDB:5UQI)!!!Signal-transduction protein containing cAMP-binding, CBS, and nucleotidyltransferase domains	0	1	1	NA	COG0794!!!COG2905	GC_00000247	1	1	2	2
Ketopantoate reductase (PanE) (PDB:1BG6)	0	1	1	NA	COG1893	GC_00000720	1	1	2	2
CDP-diglyceride synthetase (CdsA) (PDB:4Q2E)	0	1	1	NA	COG0575	GC_00000939	1	1	2	2
Peptidoglycan-binding (PGRP) domain of peptidoglycan hydrolases (PGRP) (PDB:4FET)	0	1	1	NA	COG3409	GC_00000070	1	1	2	2
UDP-N-acetylmuramyl tripeptide synthase (MurE) (PDB:1E8C)	0	1	1	NA	COG0769	GC_00000485	1	1	2	2
ATP-dependent Zn proteases (HflB) (PDB:1LV7)	0	1	1	NA	COG0465	GC_00000592, GC_00000969	1	1	2	2
Ribosomal protein S21 (RpsU) (PDB:4V4H)	0	1	1	NA	COG0828	GC_00000029	1	1	2	2
Uncharacterized membrane protein YraQ, UPF0718 family (YraQ)	0	1	1	NA	COG0701	GC_00000732	1	1	2	2
Type IV pilus assembly protein, ATPase PilM (PilM) (PDB:2YCH)	0	1	1	NA	COG4972	GC_00000437	1	1	2	2
Predicted class III extradiol dioxygenase, MEMO1 family (Mho1) (PDB:3BCZ)	0	1	1	NA	COG1355	GC_00000854, GC_00001025	1	1	2	2
Pseudouridine synthase RluA, 23S rRNA- or tRNA-specific (RluA) (PDB:2I82)	0	1	1	NA	COG0564	GC_00001201	1	1	2	2
NADH:ubiquinone oxidoreductase, NADH-binding 51 kD subunit (chain F) (NuoF) (PDB:2FUG)	0	1	1	NA	COG1894	GC_00000057	1	1	2	2
DNA repair photolyase (SplB)	0	1	1	NA	COG1533	GC_00001060, GC_00002888	1	1	2	2
Ribosomal protein L7Ae or related RNA K-turn-binding protein (Rpl7Ae) (PDB:4LCK)!!!Nucleoid-associated protein YlxR, Predicted RNA-binding, DUF448 family (YlxR) (PDB:1G2R) (PUBMED:11679764;31118925)	0	1	1	NA	COG1358!!!COG2740	GC_00000684	1	1	2	2
Membrane-bound lytic murein transglycosylase B (MltB) (PDB:1D0K)	0	1	1	NA	COG2951	GC_00000820	1	1	2	2
Glutamate racemase (MurI) (PDB:1B73)	0	1	1	NA	COG0796	GC_00001144	1	1	2	2
UDP-N-acetylglucosamine:LPS N-acetylglucosamine transferase (MurG) (PDB:1F0K)	0	1	1	NA	COG0707	GC_00000790	1	1	2	2
8-oxo-dGTP pyrophosphatase MutT and related house-cleaning NTP pyrophosphohydrolases, NUDIX family (MutT) (PDB:4V14)	0	1	1	NA	COG0494	GC_00000138	1	1	2	2
NADH:ubiquinone oxidoreductase 24 kD subunit (chain E) (NuoE) (PDB:5XF9)	0	1	1	NA	COG1905	GC_00000582	1	1	2	2
NAD kinase (NadK) (PDB:1SUW)	0	1	1	NA	COG0061	GC_00001363	1	1	2	2
ABC-type Fe3+/spermidine/putrescine transport systems, ATPase component (PotA) (PDB:1Z47)	0	1	1	NA	COG3842	GC_00000439, GC_00002833	1	1	2	2
Succinyl-CoA synthetase, beta subunit (SucC) (PDB:1SCU)	0	1	1	NA	COG0045	GC_00000827	1	1	2	2
HPr or related phosphotransfer protein (PtsH) (PDB:1CM2)	0	1	1	NA	COG1925	GC_00000910, GC_00001026	1	1	2	2
TPP-dependent pyruvate or acetoin dehydrogenase subunit alpha (AcoA) (PDB:1DTW)	0	1	1	NA	COG1071	GC_00000335, GC_00002473	1	1	2	2
Outer membrane protein assembly factor BamD, BamD/ComL family (BamD) (PDB:2YHC)	0	1	1	NA	COG4105	GC_00000405	1	1	2	2
Periplasmic protein TonB, links inner and outer membranes (TonB) (PDB:1IHR)	0	1	1	NA	COG0810	GC_00000344, GC_00000539, GC_00000564, GC_00000789, GC_00000817, GC_00000849, GC_00001565	1	1	2	2
Multicopper oxidase with three cupredoxin domains (includes cell division protein FtsP and spore coat protein CotA) (SufI) (PDB:2YXV)	0	1	1	NA	COG2132	GC_00000105, GC_00001425, GC_00001449, GC_00002439	1	1	2	2
FoF1-type ATP synthase AtpZ/Atp1/AtpQ subunit, putative Ca2+/Mg2+ transporter (AtpZ) (PUBMED:12917488;23123906)	0	1	1	NA	COG5336	GC_00000340	1	1	2	2
Palmitoleoyl-ACP: Kdo2-lipid-IV acyltransferase (lipid A biosynthesis) (LpxP) (PDB:5F2T) (PUBMED:11830595)	0	1	1	NA	COG1560	GC_00000416	1	1	2	2
PASTA domain, binds beta-lactams (PASTA)	0	1	1	NA	COG2815	GC_00000298	1	1	2	2
Threonine synthase (ThrC) (PDB:1VB3)	0	1	1	NA	COG0498	GC_00000254, GC_00001079, GC_00001358	1	1	2	2
MinD-like ATPase FlhG/YlxH, activator of the FlhF-type GTPase (FlhG) (PDB:1G3Q)	0	1	1	NA	COG0455	GC_00000745	1	1	2	2
Neutral trehalase (TreA) (PDB:2JF4)	0	1	1	NA	COG1626	GC_00000595	1	1	2	2
GGDEF domain, diguanylate cyclase (c-di-GMP synthetase) or its enzymatically inactive variants (GGDEF) (PDB:6D9M)!!!GAF domain (GAF)	0	1	1	NA	COG2199!!!COG2203	GC_00000115	1	1	2	2
Orotate phosphoribosyltransferase (PyrE) (PDB:4WML)	0	1	1	NA	COG0461	GC_00001385	1	1	2	2
Membrane protein insertase Oxa1/YidC/SpoIIIJ (YidC) (PDB:3WO6)	0	1	1	NA	COG0706	GC_00001123	1	1	2	2
Ribosomal protein L35 (RpmI) (PDB:1VS6) (PUBMED:28373563)	0	1	1	NA	COG0291	GC_00000618	1	1	2	2
Panthothenate synthetase (PanC) (PDB:1DIN) (PUBMED:17968677)	0	1	1	NA	COG0414	GC_00000172	1	1	2	2
Asp-tRNAAsn/Glu-tRNAGln amidotransferase A subunit or related amidase (GatA) (PDB:3H0L)	0	1	1	NA	COG0154	GC_00000688	1	1	2	2
Tetratricopeptide (TPR) repeat (TPR) (PDB:3AS4)	0	1	1	NA	COG0457	GC_00000005, GC_00000233, GC_00000268, GC_00000873, GC_00002037	1	1	2	2
Recombinational DNA repair protein RecO (RecF pathway) (RecO) (PDB:1U5K)	0	1	1	NA	COG1381	GC_00001278	1	1	2	2
Triosephosphate isomerase (TpiA) (PDB:1HG3)	0	1	1	NA	COG0149	GC_00000906	1	1	2	2
Anti-anti-sigma regulatory factor (antagonist of anti-sigma factor) (SpoIIAA) (PDB:1AUZ)	0	1	1	NA	COG1366	GC_00000027, GC_00001723, GC_00001967, GC_00002082	1	1	2	2
Isoleucyl-tRNA synthetase (IleS) (PDB:1FFY)	0	1	1	NA	COG0060	GC_00000367	1	1	2	2
UDP-N-acetylmuramoylalanine-D-glutamate ligase (MurD) (PDB:1E0D)	0	1	1	NA	COG0771	GC_00001267	1	1	2	2
Carboxysome shell and ethanolamine utilization microcompartment protein CcmK/EutM (CcmL) (PDB:2HD3)	0	1	1	NA	COG4576	GC_00000245, GC_00000655, GC_00000711	1	1	2	2
tRNA C32,U32 (ribose-2'-O)-methylase TrmJ or a related methyltransferase (TrmJ) (PDB:3ONP)	0	1	1	NA	COG0565	GC_00000417	1	1	2	2
Cell division GTPase FtsZ (FtsZ) (PDB:1FSZ)	0	1	1	NA	COG0206	GC_00000316	1	1	2	2
Cell shape-determining protein MreD (MreD)	0	1	1	NA	COG2891	GC_00000388	1	1	2	2
ABC-type branched-chain amino acid transport system, periplasmic component (LivK) (PDB:1USG)!!!Outer membrane protein chaperone/metalloprotease BepA/YfgC, contains M48 and TPR domains (BepA) (PDB:6AIT) (PUBMED:24003122)	0	1	1	NA	COG0683!!!COG4783	GC_00000883	1	1	2	2
Periplasmic chaperone for outer membrane proteins, Skp family (HlpA) (PDB:1SG2)	0	1	1	NA	COG2825	GC_00000095	1	1	2	2
3-hydroxymyristoyl/3-hydroxydecanoyl-(acyl carrier protein) dehydratase (FabA) (PDB:1MKA)	0	1	1	NA	COG0764	GC_00000431, GC_00001166, GC_00001313	1	1	2	2
Predicted epimerase YddE/YHI9, PhzF superfamily (YHI9) (PDB:1SDJ) (PUBMED:24914732)	0	1	1	NA	COG0384	GC_00000842	1	1	2	2
Ribosomal protein L21 (RplU) (PDB:1VS6)	0	1	1	NA	COG0261	GC_00000617	1	1	2	2
Single-stranded DNA-binding protein (Ssb) (PDB:1EQQ)	0	1	1	NA	COG0629	GC_00000930	1	1	2	2
5-methylthioribose/5-deoxyribulose 1-phosphate isomerase (methionine salvage pathway), a paralog of eIF-2B alpha subunit (MtnA) (PDB:1T5O) (PUBMED:31950558)	0	1	1	NA	COG0182	GC_00001047	1	1	2	2
Desulfoferrodoxin, superoxide reductase-like (SORL) domain (SORL) (PDB:1DFX)	0	1	1	NA	COG2033	GC_00001347	1	1	2	2
Membrane-associated protease RseP, regulator of RpoE activity (RseP)	0	1	1	NA	COG0750	GC_00000339, GC_00000668	1	1	2	2
UDP-N-acetylglucosamine enolpyruvyl transferase (MurA) (PDB:1A2N)	0	1	1	NA	COG0766	GC_00000397	1	1	2	2
Tyrosyl-tRNA synthetase (TyrS) (PDB:4OUD)	0	1	1	NA	COG0162	GC_00000436	1	1	2	2
DNA-binding transcriptional response regulator, NtrC family, contains REC, AAA-type ATPase, and a Fis-type DNA-binding domains (AtoC) (PDB:1ZY2)	0	1	1	NA	COG2204	GC_00000002, GC_00000031, GC_00001095, GC_00001288, GC_00002031, GC_00002296, GC_00002381, GC_00002485, GC_00002619, GC_00002806	1	1	2	2
16S rRNA U1498 N3-methylase RsmE (RsmE) (PDB:1NXZ)	0	1	1	NA	COG1385	GC_00001253	1	1	2	2
DNA polymerase III sliding clamp (beta) subunit, PCNA homolog (DnaN) (PDB:1JQJ)	0	1	1	NA	COG0592	GC_00001350	1	1	2	2
Cell division protein DedD (periplasmic protein involved in septation) (DedD)	0	1	1	NA	COG3147	GC_00001245	1	1	2	2
Uncharacterized membrane protein	0	1	1	NA	COG5615	GC_00000210	1	1	2	2
D-alanyl-D-alanine carboxypeptidase (DacB) (PDB:1W5D)	0	1	1	NA	COG2027	GC_00000446	1	1	2	2
Glucoamylase (glucan-1,4-alpha-glucosidase), GH15 family (SGA1) (PDB:1AGM)	0	1	1	NA	COG3387	GC_00001152	1	1	2	2
Leucyl aminopeptidase (PepB) (PDB:3H8E) (PUBMED:19553197;23825549)	0	1	1	NA	COG0260	GC_00000589, GC_00001525	1	1	2	2
Glutaredoxin (GrxC) (PDB:1AAZ)	0	1	1	NA	COG0695	GC_00000162, GC_00000850, GC_00001414, GC_00001601	1	1	2	2
Cation-transporting P-type ATPase (ZntA) (PDB:4BBJ)!!!Copper chaperone CopZ (CopZ) (PDB:1AFI)!!!Heavy metal-bindng TRASH/YHS domain, predicted Cu/Ag metallochaperone (YHS)	0	1	1	NA	COG2217!!!COG2608!!!COG3350	GC_00000087	1	1	2	2
Lysophospholipase, alpha-beta hydrolase superfamily (PldB) (PDB:5O7G)	0	1	1	NA	COG2267	GC_00000402, GC_00000640, GC_00001116, GC_00001235	1	1	2	2
Molybdopterin or thiamine biosynthesis adenylyltransferase (ThiF) (PDB:1ZUD) (PUBMED:32239579)!!!Rhodanese-related sulfurtransferase (PspE) (PDB:1TQ1)	0	1	1	NA	COG0476!!!COG0607	GC_00000019	1	1	2	2
Soluble lytic murein transglycosylase or regulatory protein s ( may contain LysM/invasin domain) (MltE) (PDB:153L)!!!LysM repeat (LysM) (PDB:1E0G)	0	1	1	NA	COG0741!!!COG1388	GC_00001125	1	1	2	2
1,4-dihydroxy-6-naphtoate synthase (menaquinone biosynthesis, futalosine pathway) (MqnD) (PDB:2CZL)	0	1	1	NA	COG2107	GC_00000463	1	1	2	2
Molecular chaperone DnaK (HSP70) (DnaK) (PDB:3I33)	0	1	1	NA	COG0443	GC_00000209, GC_00001200	1	1	2	2
Multidrug efflux pump subunit AcrA (membrane-fusion protein) (AcrA) (PDB:1T5E)	0	1	1	NA	COG0845	GC_00001213, GC_00001858, GC_00002133	1	1	2	2
ssRNA-specific RNase YbeY, 16S rRNA maturation enzyme (YbeY) (PDB:1XM5) (PUBMED:17407324;23543739)	0	1	1	NA	COG0319	GC_00000318	1	1	2	2
Ribosomal protein L18 (RplR) (PDB:1VS6)	0	1	1	NA	COG0256	GC_00000871	1	1	2	2
Cell division septum initiation protein DivIVA, interacts with FtsZ and MinD (DivIVA) (PDB:2WUJ)	0	1	1	NA	COG3599	GC_00000917	1	1	2	2
3-oxoacyl-(acyl-carrier-protein) synthase (FabB) (PDB:2UV8) (PUBMED:21652641)	0	1	1	NA	COG0304	GC_00000583, GC_00000594, GC_00000900	1	1	2	2
Inosine/xanthosine triphosphate pyrophosphatase, all-alpha NTP-PPase family (RdgB) (PDB:1B78)	0	1	1	NA	COG0127	GC_00000972	1	1	2	2
Translation elongation factor EF-G, a GTPase (FusA) (PDB:1DAR)	0	1	1	NA	COG0480	GC_00000013, GC_00000239	1	1	2	2
Phosphomannomutase (ManB) (PDB:6MNV)	0	1	1	NA	COG1109	GC_00001214, GC_00001277	1	1	2	2
16S rRNA C1402 N4-methylase RsmH (RmsH) (PDB:1M6Y)	0	1	1	NA	COG0275	GC_00000905	1	1	2	2
vWFA (von Willebrand factor type A) domain of Mg and Co chelatases (ChlD)	0	1	1	NA	COG1240	GC_00001341	1	1	2	2
NADH:ubiquinone oxidoreductase 27 kD subunit (chain C) (NuoC)	0	1	1	NA	COG0852	GC_00000560	1	1	2	2
Cold shock protein, CspA family (CspC) (PDB:1C9O)	0	1	1	NA	COG1278	GC_00000001, GC_00000520	1	1	2	2
3-dehydroquinate dehydratase (AroQ) (PDB:1D0I)	0	1	1	NA	COG0757	GC_00001081	1	1	2	2
Phosphatidylserine decarboxylase (Psd) (PDB:6L06)	0	1	1	NA	COG0688	GC_00001410	1	1	2	2
ABC-type nickel/cobalt efflux system, permease component RcnA (RcnA)	0	1	1	NA	COG2215	GC_00001503, GC_00001506	1	1	2	2
YqgF/RuvX protein, pre-16S rRNA maturation RNase/Holliday junction resolvase/anti-termination factor (YqgF) (PDB:1IV0) (PUBMED:25545592;26817626)	0	1	1	NA	COG0816	GC_00000603	1	1	2	2
Uncharacterized protein, contains predicted SAM-dependent methyltransferase domain (PDB:4PIM)	0	1	1	NA	COG4301	GC_00000361	1	1	2	2
Flavodoxin/ferredoxin--NADP reductase (Fpr) (PDB:3OZU)	0	1	1	NA	COG1018	GC_00000839	1	1	2	2
Phosphotransferase system mannitol/fructose-specific IIA domain (Ntr-type) (PtsN) (PDB:2OQ3)	0	1	1	NA	COG1762	GC_00000491, GC_00001562	1	1	2	2
Fumarate reductase subunit D (FrdD) (PDB:1KF6)	0	1	1	NA	COG3080	GC_00000527	1	1	2	2
Preprotein translocase subunit SecE (SecE) (PDB:5MG3) (PUBMED:29684280)	0	1	1	NA	COG0690	GC_00000734	1	1	2	2
ABC-type multidrug transport system, permease component (YadH)	0	1	1	NA	COG0842	GC_00001092	1	1	2	2
Ribosomal protein S15P/S13E (RpsO) (PDB:4V4H)	0	1	1	NA	COG0184	GC_00000381	1	1	2	2
Dihydropteroate synthase (FolP) (PDB:1AD1)	0	1	1	NA	COG0294	GC_00000793	1	1	2	2
Geranylgeranyl pyrophosphate synthase (IspA) (PDB:2AZJ)	0	1	1	NA	COG0142	GC_00000272, GC_00001182	1	1	2	2
DNA-directed RNA polymerase, sigma subunit (sigma70/sigma32) (RpoD) (PDB:1SIG)	0	1	1	NA	COG0568	GC_00000030, GC_00000621, GC_00001139, GC_00002497, GC_00002658	1	1	2	2
Adenosylmethionine-8-amino-7-oxononanoate aminotransferase (BioA) (PDB:1MLY)	0	1	1	NA	COG0161	GC_00001074	1	1	2	2
Mannose-1-phosphate guanylyltransferase (CpsB) (PDB:2QH5)	0	1	1	NA	COG0836	GC_00001352	1	1	2	2
Phosphatidylglycerophosphate synthase (PgsA) (PDB:4MND)	0	1	1	NA	COG0558	GC_00001169, GC_00001227, GC_00001666, GC_00002739	1	1	2	2
Ribosomal protein S6 (RpsF) (PDB:4V4H)	0	1	1	NA	COG0360	GC_00000761	1	1	2	2
Myo-inositol-1-phosphate synthase (INO1) (PDB:1GR0)	0	1	1	NA	COG1260	GC_00000050	1	1	2	2
Ribosomal protein L6P/L9E (RplF) (PDB:1VS6)	0	1	1	NA	COG0097	GC_00000498	1	1	2	2
Ribosomal protein L1 (RplA) (PDB:3J65)	0	1	1	NA	COG0081	GC_00000544	1	1	2	2
tRNA G46 N7-methylase TrmB (TrmB) (PDB:1YZH) (PUBMED:19373903;16600901)	0	1	1	NA	COG0220	GC_00000818	1	1	2	2
UDP-N-acetylmuramyl pentapeptide phosphotransferase/UDP-N-acetylglucosamine-1-phosphate transferase (Rfe) (PDB:4J72)	0	1	1	NA	COG0472	GC_00000823, GC_00001617, GC_00002514	1	1	2	2
Cell division ATPase FtsA (FtsA) (PDB:3WT0)	0	1	1	NA	COG0849	GC_00001244	1	1	2	2
Membrane protease YdiL, CAAX protease family (YdiL)	0	1	1	NA	COG1266	GC_00000577, GC_00000870	1	1	2	2
Lipoprotein signal peptidase (LspA) (PDB:5DIR)	0	1	1	NA	COG0597	GC_00000637	1	1	2	2
Protoporphyrinogen oxidase HemY/PPOX (HemY) (PDB:3LOV)	0	1	1	NA	COG1232	GC_00000252	1	1	2	2
Ca2+/Na+ antiporter (ECM27) (PDB:3V5S)	0	1	1	NA	COG0530	GC_00000998, GC_00001457	1	1	2	2
Ribonuclease HI (RnhA) (PDB:1LAW)	0	1	1	NA	COG0328	GC_00001216	1	1	2	2
Outer membrane lipoprotein-sorting protein (LolA) (PDB:1IWL)	0	1	1	NA	COG2834	GC_00000195, GC_00001175, GC_00001204	1	1	2	2
Adenylate kinase or related kinase (Adk) (PDB:1AK2)	0	1	1	NA	COG0563	GC_00000246	1	1	2	2
Pyrimidine operon attenuation protein PyrR/uracil phosphoribosyltransferase (PyrR) (PDB:1A3C)	0	1	1	NA	COG2065	GC_00000299	1	1	2	2
Glutamate dehydrogenase/leucine dehydrogenase (GdhA) (PDB:1B3B) (PUBMED:24391520)	0	1	1	NA	COG0334	GC_00001777, GC_00001817	1	1	2	2
2-methylcitrate dehydratase PrpD (PrpD) (PDB:1SZQ)	0	1	1	NA	COG2079	GC_00001314	1	1	2	2
Nicotinate-nucleotide adenylyltransferase NadD (NadD) (PDB:1YUM)	0	1	1	NA	COG1057	GC_00001336	1	1	2	2
Gamma-glutamyl phosphate reductase (ProA) (PDB:4GHK)	0	1	1	NA	COG0014	GC_00000306	1	1	2	2
Phosphoenolpyruvate-protein kinase (PTS system EI component in bacteria) (PtsA) (PDB:1EZA)!!!FhlA-type transcriptional regulator, contains GAF, AAA-type ATPase, and DNA-binding Fis domains (FhlA)	0	1	1	NA	COG1080!!!COG3604	GC_00001071	1	1	2	2
Cell division ATPase FtsE (FtsE)	0	1	1	NA	COG2884	GC_00000860	1	1	2	2
Membrane-bound serine protease NfeD, ClpP class (NfeD) (PDB:2DEO)	0	1	1	NA	COG1030	GC_00000804, GC_00001679	1	1	2	2
N-acetyl-gamma-glutamylphosphate reductase (ArgC) (PDB:3DR3)	0	1	1	NA	COG0002	GC_00000612	1	1	2	2
dGTP triphosphohydrolase (Dgt) (PDB:6OI7)	0	1	1	NA	COG0232	GC_00000991	1	1	2	2
Outer membrane protein assembly factor BamA (BamA) (PDB:5EKQ)	0	1	1	NA	COG4775	GC_00000897	1	1	2	2
2Fe-2S ferredoxin (PDB:1M2D) (PUBMED:24421039)	0	1	1	NA	COG3411	GC_00001061	1	1	2	2
Asp-tRNAAsn/Glu-tRNAGln amidotransferase B subunit (GatB) (PDB:3H0M)	0	1	1	NA	COG0064	GC_00000479	1	1	2	2
Ribosomal protein L7/L12 (RplL) (PDB:1CTF)	0	1	1	NA	COG0222	GC_00001042	1	1	2	2
Uncharacterized lipoprotein YddW, UPF0748 family (YddW) (PDB:5OQ2)	0	1	1	NA	COG1649	GC_00001207	1	1	2	2
N-acetylglutamate kinase (ArgB) (PDB:3S6G)	0	1	1	NA	COG0548	GC_00000420	1	1	2	2
Carbonic anhydrase (CynT) (PDB:1EKJ) (PUBMED:22081392)	0	1	1	NA	COG0288	GC_00000591	1	1	2	2
Mg2+ and Co2+ transporter CorA (CorA) (PDB:2BBH)	0	1	1	NA	COG0598	GC_00000686	1	1	2	2
Uncharacterized conserved protein, DUF924 family (PDB:2I6H)	0	1	1	NA	COG3803	GC_00000961	1	1	2	2
Archease, activates RNA ligation by RtcB (tRNA splicing) (ARCH) (PDB:1J5U) (PUBMED:24435797)	0	1	1	NA	COG1371	GC_00000722	1	1	2	2
4-Hydroxy-3-methylbut-2-enyl diphosphate reductase IspH (IspH) (PDB:3DNF)	0	1	1	NA	COG0761	GC_00001324	1	1	2	2
Protein translocase subunit SecG (SecG) (PDB:2AKH)	0	1	1	NA	COG1314	GC_00001383	1	1	2	2
Chorismate synthase (AroC) (PDB:1Q1L)	0	1	1	NA	COG0082	GC_00001392	1	1	2	2
Periplasmic serine protease, ClpP class (SppA) (PDB:3BEZ)	0	1	1	NA	COG0616	GC_00001191	1	1	2	2
FoF1-type ATP synthase, membrane subunit a (AtpB) (PUBMED:22931285)	0	1	1	NA	COG0356	GC_00000658	1	1	2	2
Predicted transcriptional regulator, ArsR family	0	1	1	NA	COG2345	GC_00001249	1	1	2	2
Enamine deaminase RidA, house cleaning of reactive enamine intermediates, YjgF/YER057c/UK114 family (RidA) (PDB:1J7H) (PUBMED:22094463;32205462)	0	1	1	NA	COG0251	GC_00000797	1	1	2	2
DNA repair exonuclease SbcCD nuclease subunit (SbcD) (PDB:6S85)	0	1	1	NA	COG0420	GC_00001559, GC_00002122	1	1	2	2
L-ascorbate lactonase UlaG, metallo-beta-lactamase superfamily (UlaG) (PDB:2WYM)	0	1	1	NA	COG2220	GC_00000314, GC_00000449	1	1	2	2
Omega-amidase YafV/Nit2, hydrolyzes alpha-ketoglutaramate (Nit2) (PUBMED:28373563)	0	1	1	NA	COG0388	GC_00001252, GC_00001276	1	1	2	2
NADH:ubiquinone oxidoreductase subunit 3 (chain A) (NuoA) (PDB:3RKO)	0	1	1	NA	COG0838	GC_00000503	1	1	2	2
Indole-3-glycerol phosphate synthase (TrpC) (PDB:6BMA)	0	1	1	NA	COG0134	GC_00000763	1	1	2	2
ABC-type Fe3+ transport system, permease component (FbpB)	0	1	1	NA	COG1178	GC_00000706	1	1	2	2
Phenylacetate-coenzyme A ligase PaaK, adenylate-forming domain family (PaaK) (PDB:2Y4O)	0	1	1	NA	COG1541	GC_00000780	1	1	2	2
Site-specific recombinase XerD (XerD) (PDB:1A0P)	0	1	1	NA	COG4974	GC_00000517, GC_00001031, GC_00001649, GC_00002150, GC_00002246, GC_00002254, GC_00002627, GC_00002727	1	1	2	2
Sugar kinase of the NBD/HSP70 family, may contain an N-terminal HTH domain (NagC) (PDB:1WOQ)	0	1	1	NA	COG1940	GC_00001015	1	1	2	2
Ferritin (FtnA) (PDB:1AEW) (PUBMED:24380371)	0	1	1	NA	COG1528	GC_00000451	1	1	2	2
20S proteasome, alpha and beta subunits (PRE1) (PDB:1FNT)	0	1	1	NA	COG0638	GC_00000310, GC_00000481	1	1	2	2
Methionine synthase II (cobalamin-independent) (MetE) (PDB:1T7L)	0	1	1	NA	COG0620	GC_00000679, GC_00000811, GC_00001022	1	1	2	2
DNA-binding transcriptional regulator, MerR family (SoxR) (PDB:2VZ4)	0	1	1	NA	COG0789	GC_00000447, GC_00000721, GC_00000751	1	1	2	2
Chromosome segregation ATPase Smc (Smc) (PDB:5XG3)	0	1	1	NA	COG1196	GC_00000321	1	1	2	2
Translation initiation factor IF-2, a GTPase (InfB) (PDB:5ME0)!!!Cell division protein DedD (periplasmic protein involved in septation) (DedD)	0	1	1	NA	COG0532!!!COG3147	GC_00000343	1	1	2	2
Glycosyltransferase, catalytic subunit of cellulose synthase and poly-beta-1,6-N-acetylglucosamine synthase (BcsA) (PDB:4HG6)	0	1	1	NA	COG1215	GC_00000008, GC_00000362, GC_00001371, GC_00001524, GC_00002113, GC_00002316, GC_00002601	1	1	2	2
c-di-AMP synthetase, contains DisA_N domain (DisA) (PDB:2FB5)	0	1	1	NA	COG1624	GC_00001309	1	1	2	2
Ribosomal protein L31 (RpmE) (PDB:1VS6)	0	1	1	NA	COG0254	GC_00001323	1	1	2	2
Double Era-like domain GTPase Der (Der) (PDB:1MKY)	0	1	1	NA	COG1160	GC_00001173	1	1	2	2
Predicted Rossmann fold nucleotide-binding protein DprA/Smf involved in DNA uptake (Smf) (PDB:3MAJ)	0	1	1	NA	COG0758	GC_00000078	1	1	2	2
Dipeptidyl aminopeptidase/acylaminoacyl peptidase (DAP2) (PDB:2JBW)	0	1	1	NA	COG1506	GC_00000204, GC_00001038	1	1	2	2
Fe-S cluster assembly scaffold protein IscU, NifU family (IscU) (PDB:1Q48)	0	1	1	NA	COG0822	GC_00001574, GC_00001596	1	1	2	2
Outer membrane cobalamin receptor protein BtuB (BtuB) (PDB:1NQE)	0	1	1	NA	COG4206	GC_00000214	1	1	2	2
DNA-binding transcriptional regulator, Lrp family (Lrp) (PDB:1I1G)	0	1	1	NA	COG1522	GC_00000433, GC_00000912	1	1	2	2
D-alanine-D-alanine ligase or related ATP-grasp enzyme (DdlA) (PDB:1E4E)	0	1	1	NA	COG1181	GC_00000488	1	1	2	2
tRNA 5-hydroxyU34 O-methylase TrmR/YrrM (TrmR) (PDB:1H1D) (PUBMED:29982645)	0	1	1	NA	COG4122	GC_00000309, GC_00001830, GC_00001927, GC_00002495	1	1	2	2
Peptide methionine sulfoxide reductase MsrB (MsrB) (PDB:1L1D)	0	1	1	NA	COG0229	GC_00000020	1	1	2	2
Stereoselective (R,S)-S-adenosylmethionine hydrolase (adenosine-forming) (PDB:2F4N) (PUBMED:32776704)	0	1	1	NA	COG1912	GC_00000273	1	1	2	2
Flavodoxin/ferredoxin--NADP reductase (Fpr) (PDB:3OZU)!!!Ferredoxin subunit of nitrite reductase or a ring-hydroxylating dioxygenase (NirD) (PDB:1FQT) (PUBMED:23844911)	0	1	1	NA	COG1018!!!COG2146	GC_00000045	1	1	2	2
Fe-S cluster biosynthesis and repair protein YggX (YggX) (PDB:1T07) (PUBMED:24421039)	0	1	1	NA	COG2924	GC_00000727	1	1	2	2
Radical SAM superfamily enzyme YgiQ, UPF0313 family (YgiQ) (PDB:6FD2)!!!Uncharacterized conserved protein, DUF2344 family	0	1	1	NA	COG1032!!!COG5011	GC_00000889	1	1	2	2
Replicative DNA helicase (DnaB) (PDB:1B79)	0	1	1	NA	COG0305	GC_00000400, GC_00002794	1	1	2	2
NADH:ubiquinone oxidoreductase subunit 1 (chain H) (NuoH) (PDB:6HUM)	0	1	1	NA	COG1005	GC_00000492	1	1	2	2
SOS-response transcriptional repressor LexA (RecA-mediated autopeptidase) (LexA) (PDB:1AY9)	0	1	1	NA	COG1974	GC_00001010, GC_00001431	1	1	2	2
Periplasmic beta-glucosidase and related glycosidases (BglX) (PDB:2X40)	0	1	1	NA	COG1472	GC_00000933	1	1	2	2
Exopolyphosphatase/pppGpp-phosphohydrolase (GppA) (PDB:1T6C)	0	1	1	NA	COG0248	GC_00001292	1	1	2	2
Tryptophan synthase beta chain (TrpB) (PDB:2DH5)	0	1	1	NA	COG0133	GC_00000234	1	1	2	2
Arginyl-tRNA synthetase (ArgS) (PDB:1BS2)	0	1	1	NA	COG0018	GC_00001322	1	1	2	2
ABC-type branched-chain amino acid transport system, ATPase component LivF (LivF) (PDB:1JI0) (PUBMED:26527648;32250026)	0	1	1	NA	COG0410	GC_00001406, GC_00001458, GC_00001481	1	1	2	2
FAD synthase (RibF) (PDB:1MRZ)	0	1	1	NA	COG0196	GC_00001284	1	1	2	2
NAD(P)H-hydrate repair enzyme Nnr, NAD(P)H-hydrate epimerase domain (Nnr1) (PDB:3RRB)!!!NAD(P)H-hydrate repair enzyme Nnr, NAD(P)H-hydrate dehydratase domain (Nnr2) (PDB:1KYH)	0	1	1	NA	COG0062!!!COG0063	GC_00000187	1	1	2	2
Anthranilate/para-aminobenzoate synthase component II (glutamine amidotransferase) (PabA) (PDB:1I1Q)	0	1	1	NA	COG0512	GC_00000385	1	1	2	2
CMP-2-keto-3-deoxyoctulosonic acid synthetase (KdsB) (PDB:1VH1)	0	1	1	NA	COG1212	GC_00001315	1	1	2	2
N-methylhydantoinase A/oxoprolinase/acetone carboxylase, beta subunit (HyuA)	0	1	1	NA	COG0145	GC_00000576	1	1	2	2
Aspartyl-tRNA synthetase (AspS) (PDB:1C0A)	0	1	1	NA	COG0173	GC_00001133	1	1	2	2
DNA-binding transcriptional regulator, MarR family (MarR) (PDB:1JGS)	0	1	1	NA	COG1846	GC_00000490, GC_00001812, GC_00001882, GC_00001926, GC_00002216	1	1	2	2
MraZ, DNA-binding transcriptional regulator and inhibitor of RsmH methyltransferase activity (MraZ) (PDB:1N0E)	0	1	1	NA	COG2001	GC_00000690	1	1	2	2
C-terminal processing protease CtpA/Prc, contains a PDZ domain (CtpA) (PDB:6IQU)!!!S-layer protein MJ0795, predicted component of type IV pili-like system (MJ0795)	0	1	1	NA	COG0793!!!COG1361	GC_00000678	1	1	2	2
Glyceraldehyde-3-phosphate dehydrogenase/erythrose-4-phosphate dehydrogenase (GapA) (PDB:3ZDF)	0	1	1	NA	COG0057	GC_00000136	1	1	2	2
Acetylornithine deacetylase/Succinyl-diaminopimelate desuccinylase or related deacylase (ArgE) (PDB:1CG2)	0	1	1	NA	COG0624	GC_00001132, GC_00001282, GC_00001676	1	1	2	2
Type IV pilus assembly protein PilN (PilN)!!!Type IV pilus assembly protein, ATPase PilM (PilM) (PDB:2YCH)	0	1	1	NA	COG3166!!!COG4972	GC_00000292	1	1	2	2
Dethiobiotin synthetase (BioD) (PDB:1DTS)	0	1	1	NA	COG0132	GC_00000399	1	1	2	2
ATP-dependent 26S proteasome regulatory subunit (RPT1) (PDB:5EQT)	0	1	1	NA	COG1222	GC_00000471, GC_00000509, GC_00001021, GC_00001271	1	1	2	2
DNA-binding nucleoid-associated protein YbaB/EfbC (YbaB) (PDB:1J8B) (PUBMED:19594923;22544270)	0	1	1	NA	COG0718	GC_00000979	1	1	2	2
ABC-type lipopolysaccharide export system, ATPase component (LptB) (PDB:5L75) (PUBMED:12029038)	0	1	1	NA	COG1137	GC_00001140	1	1	2	2
Ornithine carbamoyltransferase (ArgF) (PDB:1A1S)	0	1	1	NA	COG0078	GC_00000660	1	1	2	2
Uncharacterized conserved protein, DUF885 family (PDB:3IUK)	0	1	1	NA	COG4805	GC_00001080	1	1	2	2
Peroxiredoxin (Bcp) (PDB:5IPH)	0	1	1	NA	COG1225	GC_00000037, GC_00000076, GC_00000085, GC_00000184, GC_00000375, GC_00001810, GC_00001987, GC_00002057	1	1	2	2
Peptidoglycan lytic transglycosylase RlpA, contains C-terminal SPOR domain (RlpA) (PDB:4AVR) (PUBMED:24806796)	0	1	1	NA	COG0797	GC_00000884	1	1	2	2
Phosphoribosylamine-glycine ligase (PurD) (PDB:1GSO)	0	1	1	NA	COG0151	GC_00000909	1	1	2	2
ABC-type lipoprotein export system, ATPase component (LolD) (PDB:5GKO)	0	1	1	NA	COG1136	GC_00000848, GC_00001658	1	1	2	2
Succinate dehydrogenase/fumarate reductase, flavoprotein subunit (SdhA) (PDB:1KF6)	0	1	1	NA	COG1053	GC_00000531	1	1	2	2
ABC-type multidrug transport system, ATPase and permease component (MdlB) (PDB:2HYD)	0	1	1	NA	COG1132	GC_00000537, GC_00000728, GC_00000866, GC_00002459, GC_00002711	1	1	2	2
tmRNA-binding protein (SmpB) (PDB:1J1H) (PUBMED:26251518)	0	1	1	NA	COG0691	GC_00000219	1	1	2	2
Biotin-(acetyl-CoA carboxylase) ligase (BirA2) (PDB:1BIA) (PUBMED:32188788)!!!Biotin operon repressor (BirA) (PDB:1BIA)	0	1	1	NA	COG0340!!!COG1654	GC_00000625	1	1	2	2
Uncharacterized protein, contains NAD-binding domain and a Fe-S cluster (PDB:5MOG)	0	1	1	NA	COG3349	GC_00000563, GC_00000697	1	1	2	2
Lipoate-protein ligase A (LplA) (PDB:4TVW)	0	1	1	NA	COG0095	GC_00001367	1	1	2	2
Predicted endonuclease distantly related to archaeal Holliday junction resolvase, YraN/UPF0102 family (YraN) (PDB:3FOV)	0	1	1	NA	COG0792	GC_00000169	1	1	2	2
Spore germination protein GerM (GerM) (PDB:6GZB)	0	1	1	NA	COG5401	GC_00000450	1	1	2	2
Signal transduction histidine kinase NtrB, nitrogen specific (NtrB) (PUBMED:23893111)	0	1	1	NA	COG3852	GC_00001012	1	1	2	2
Histidinol phosphatase/D-glycero-mannoheptose bisphosphatephosphatase, HAD superfamily (HisB1/GmhB) (PDB:2GMW) (PUBMED:20050615;20050614)!!!ADP-heptose:LPS heptosyltransferase (RfaF) (PDB:1PSW)	0	1	1	NA	COG0241!!!COG0859	GC_00001070	1	1	2	2
Enoyl-[acyl-carrier-protein] reductase FabI (FabI) (PDB:1C14)	0	1	1	NA	COG0623	GC_00001290	1	1	2	2
Predicted aspartyl protease (PDB:5C9F)!!!Outer membrane protein chaperone/metalloprotease BepA/YfgC, contains M48 and TPR domains (BepA) (PDB:6AIT) (PUBMED:24003122)	0	1	1	NA	COG3577!!!COG4783	GC_00000088	1	1	2	2
ATPase subunit MlaF of the ABC-type intermembrane phospholipid transporter Mla (MlaF) (PDB:6IC4)	0	1	1	NA	COG1127	GC_00000134, GC_00000135	1	1	2	2
Ribosomal protein S1 (RpsA) (PDB:4NNH)	0	1	1	NA	COG0539	GC_00000938	1	1	2	2
Glucose-6-phosphate isomerase (Pgi) (PDB:1B0Z)	0	1	1	NA	COG0166	GC_00000965, GC_00001093	1	1	2	2
Ferredoxin (NapF) (PDB:6FAH)	0	1	1	NA	COG1145	GC_00000168	1	1	2	2
L-aminopeptidase/D-esterase (DmpA) (PDB:1B65)	0	1	1	NA	COG3191	GC_00000356	1	1	2	2
Ni/Fe-hydrogenase 2 integral membrane subunit HybB (HybB)	0	1	1	NA	COG5557	GC_00000501, GC_00001616	1	1	2	2
Uncharacterized conserved protein AsmA involved in outer membrane biogenesis (AsmA)	0	1	1	NA	COG2982	GC_00000229, GC_00002053	1	1	2	2
ADP-heptose:LPS heptosyltransferase (RfaF) (PDB:1PSW)	0	1	1	NA	COG0859	GC_00000505, GC_00000672, GC_00000782, GC_00001045, GC_00001167	1	1	2	2
Soluble lytic murein transglycosylase or regulatory protein s ( may contain LysM/invasin domain) (MltE) (PDB:153L)!!!Cell division protein CpoB, coordinates peptidoglycan biosynthesis and outer membrane constriction (CpoB) (PDB:2WZ7) (PUBMED:25951518)	0	1	1	NA	COG0741!!!COG1729	GC_00000881	1	1	2	2
Signal transduction histidine kinase NtrY involved in nitrogen fixation and metabolism regulation (NtrY)	0	1	1	NA	COG5000	GC_00000898, GC_00002049	1	1	2	2
Aspartate carbamoyltransferase, catalytic subunit (PyrB) (PDB:1NBE)	0	1	1	NA	COG0540	GC_00001138	1	1	2	2
Ribonuclease HII (RnhB) (PDB:1EKE)	0	1	1	NA	COG0164	GC_00001176	1	1	2	2
Permease subunit MlaE of the ABC-type intermembrane phospholipid transporter Mla (MlaE) (PDB:6IC4)	0	1	1	NA	COG0767	GC_00000553, GC_00000796	1	1	2	2
tRNA nucleotidyltransferase/poly(A) polymerase (PcnB) (PDB:3WFR)	0	1	1	NA	COG0617	GC_00001231	1	1	2	2
Predicted rRNA methylase YqxC, contains S4 and FtsJ domains (YqxC) (PDB:3OPN)	0	1	1	NA	COG1189	GC_00000216	1	1	2	2
Phosphate starvation-inducible protein PhoH, predicted ATPase (PhoH) (PDB:3B85) (PUBMED:8444794;12762842)	0	1	1	NA	COG1702	GC_00001390	1	1	2	2
Glutamate 5-kinase (ProB) (PDB:2W21)	0	1	1	NA	COG0263	GC_00001111	1	1	2	2
tRNA(Ile)-lysidine synthase TilS/MesJ (TilS) (PDB:1NI5) (PUBMED:21435031)	0	1	1	NA	COG0037	GC_00000220	1	1	2	2
Hemolysin-related protein, contains CBS domains, UPF0053 family (TlyC) (PDB:2NQW)	0	1	1	NA	COG1253	GC_00000636, GC_00001259	1	1	2	2
Uncharacterized conserved protein YacL, contains PIN and TRAM domains (PDB:3IX7)	0	1	1	NA	COG4956	GC_00001360	1	1	2	2
ABC-type transport system involved in cytochrome c biogenesis, permease component (CcmB)	0	1	1	NA	COG2386	GC_00001326	1	1	2	2
3-phosphoglycerate kinase (Pgk) (PDB:13PK)	0	1	1	NA	COG0126	GC_00001296	1	1	2	2
Purine nucleoside phosphorylase (XapA) (PDB:1YQQ)	0	1	1	NA	COG0005	GC_00000243	1	1	2	2
Tryptophanyl-tRNA synthetase (TrpS) (PDB:3N9I)	0	1	1	NA	COG0180	GC_00001303, GC_00002859	1	1	2	2
Na+/H+ antiporter NhaD or related arsenite permease (ArsB)	0	1	1	NA	COG1055	GC_00000459	1	1	2	2
Flp pilus assembly protein TadD, contains TPR repeats (TadD) (PDB:3WXX)	0	1	1	NA	COG5010	GC_00000324	1	1	2	2
RNA-splicing ligase RtcB, repairs tRNA damage (RtcB) (PDB:1UC2)	0	1	1	NA	COG1690	GC_00001131	1	1	2	2
Predicted membrane flippase AglD2/YbhN, UPF0104 family (AglD2) (PUBMED:25583072)	0	1	1	NA	COG0392	GC_00000044, GC_00001791, GC_00002782	1	1	2	2
Cytochrome c, mono- and diheme variants (CccA) (PDB:1A2S)	0	1	1	NA	COG2010	GC_00000632, GC_00001338, GC_00001789, GC_00001885, GC_00002008, GC_00002339, GC_00002515	1	1	2	2
Radical SAM superfamily maturase, SkfB/NifB/PqqE family (SkfB) (PDB:6Q2P) (PUBMED:23282011)	0	1	1	NA	COG0535	GC_00000113, GC_00000530, GC_00001576, GC_00001635, GC_00001667, GC_00001854, GC_00002078, GC_00002127, GC_00002371, GC_00002460, GC_00002579, GC_00002753, GC_00002797	1	1	2	2
tRNA A37 methylthiotransferase MiaB (MiaB) (PDB:4JC0) (PUBMED:17407324;20472640;20584901)	0	1	1	NA	COG0621	GC_00000190, GC_00001705, GC_00001763	1	1	2	2
Histidinol-phosphate/aromatic aminotransferase or cobyric acid decarboxylase (HisC) (PDB:4R2N)	0	1	1	NA	COG0079	GC_00000548, GC_00000567, GC_00002723	1	1	2	2
Acyl carrier protein (AcpP) (PDB:1ACP)	0	1	1	NA	COG0236	GC_00000182, GC_00000661	1	1	2	2
Cob(II)alamin adenosyltransferase (PduO) (PDB:1NOG)	0	1	1	NA	COG2096	GC_00001064	1	1	2	2
Fe2+ or Zn2+ uptake regulation protein Fur/Zur (Fur) (PDB:1MZB)	0	1	1	NA	COG0735	GC_00000960	1	1	2	2
DNA polymerase III, delta subunit (HolA) (PDB:3ZH9)	0	1	1	NA	COG1466	GC_00001028	1	1	2	2
ATP-dependent helicase YprA, contains C-terminal metal-binding DUF1998 domain (YprA)	0	1	1	NA	COG1205	GC_00000629	1	1	2	2
Dienelactone hydrolase (DLH) (PDB:4ZV9)	0	1	1	NA	COG0412	GC_00000954, GC_00002822	1	1	2	2
3-hydroxyacyl-CoA dehydrogenase (FadB) (PDB:5ZQZ)	0	1	1	NA	COG1250	GC_00001027	1	1	2	2
Uroporphyrinogen-III decarboxylase HemE (HemE) (PDB:2DG5)	0	1	1	NA	COG0407	GC_00001199	1	1	2	2
Molybdopterin synthase sulfur carrier subunit MoaD (MoaD) (PDB:1FM0) (PUBMED:32239579)	0	1	1	NA	COG1977	GC_00000151	1	1	2	2
PAS domain (PAS) (PDB:2MWG)!!!Signal transduction histidine kinase regulating C4-dicarboxylate transport system (PDB:4GCZ)	0	1	1	NA	COG2202!!!COG4191	GC_00000003, GC_00002226	1	1	2	2
NAD/NADP transhydrogenase beta subunit (PntB) (PDB:1D4O)	0	1	1	NA	COG1282	GC_00000300	1	1	2	2
Imidazoleglycerol phosphate synthase glutamine amidotransferase subunit HisH (HisH) (PDB:1OX4)	0	1	1	NA	COG0118	GC_00000845	1	1	2	2
Na+ or H+-translocating membrane pyrophosphatase (OVP1) (PDB:4A01) (PUBMED:11342551)	0	1	1	NA	COG3808	GC_00000921	1	1	2	2
Ribosomal protein S11 (RpsK) (PDB:4V4H)	0	1	1	NA	COG0100	GC_00000164	1	1	2	2
Ribosomal protein S2 (RpsB) (PDB:4V4H)	0	1	1	NA	COG0052	GC_00000301	1	1	2	2
Adenylylsulfate kinase or related kinase (CysC) (PDB:2GKS)	0	1	1	NA	COG0529	GC_00000738	1	1	2	2
Biotin carboxyl carrier protein (AccB) (PDB:1A6X)!!!Pyruvate/oxaloacetate carboxyltransferase (OadA1) (PDB:2NX9) (PUBMED:18681940)	0	1	1	NA	COG0511!!!COG5016	GC_00000221	1	1	2	2
Riboflavin synthase alpha chain (RibC) (PDB:1I8D)	0	1	1	NA	COG0307	GC_00000201	1	1	2	2
H+/Cl- antiporter ClcA (ClcA) (PDB:1KPK)!!!Predicted transcriptional regulator, contains C-terminal CBS domains	0	1	1	NA	COG0038!!!COG2524	GC_00000102	1	1	2	2
Cytochrome c biogenesis protein CcdA (CcdA) (PDB:5VKV)	0	1	1	NA	COG0785	GC_00000264	1	1	2	2
Lipoate synthase (LipA) (PDB:4U0O) (PUBMED:27941785)	0	1	1	NA	COG0320	GC_00000882	1	1	2	2
DNA repair enzyme Ada (O6-methylguanine-DNA--protein-cysteine methyltransferase) (AdaB) (PDB:6RLA) (PUBMED:29061663)	0	1	1	NA	COG0350	GC_00001187	1	1	2	2
Methionine aminopeptidase (Map) (PDB:3J2I)	0	1	1	NA	COG0024	GC_00001246	1	1	2	2
FxsA protein affecting phage T7 exclusion by the F plasmid, UPF0716 family (FxsA)	0	1	1	NA	COG3030	GC_00001301	1	1	2	2
Uroporphyrinogen-III methylase (siroheme synthase) (CysG) (PDB:1PJQ)!!!Uroporphyrinogen-III synthase (HemD) (PDB:1JR2)	0	1	1	NA	COG0007!!!COG1587	GC_00000771	1	1	2	2
Ribosomal protein S10 (RpsJ) (PDB:4V4H)	0	1	1	NA	COG0051	GC_00000117	1	1	2	2
4-hydroxybenzoate polyprenyltransferase (UbiA) (PDB:4OD4) (PUBMED:28830929)	0	1	1	NA	COG0382	GC_00000862	1	1	2	2
ssDNA-specific exonuclease RecJ, DHH superfamily, may be involved in archaeal DNA replication intiation (RecJ) (PDB:1IR6)	0	1	1	NA	COG0608	GC_00000651	1	1	2	2
Na+-dependent transporter, SNF family (YocR) (PDB:2A65)	0	1	1	NA	COG0733	GC_00000857	1	1	2	2
Zn-dependent amino- or carboxypeptidase, M28 family (Iap) (PDB:1AMP)	0	1	1	NA	COG2234	GC_00000800	1	1	2	2
Ketopantoate hydroxymethyltransferase (PanB) (PDB:3VAV)	0	1	1	NA	COG0413	GC_00000154	1	1	2	2
Proteasome lid subunit RPN8/RPN11, contains Jab1/MPN domain metalloenzyme (JAMM) motif (Rri1) (PDB:2O95)	0	1	1	NA	COG1310	GC_00000918	1	1	2	2
Spore cortex hydrolase SleL/YaaH, N-acetylglucosaminidase of GH18 family (SleL) (PDB:4S3J)	0	1	1	NA	COG3858	GC_00000414	1	1	2	2
Uncharacterized conserved protein, DUF799 domain (PDB:4HRV)	0	1	1	NA	COG4380	GC_00000458	1	1	2	2
ABC-type dipeptide/oligopeptide/nickel transport system, permease component (DppB)	0	1	1	NA	COG0601	GC_00000237, GC_00000778	1	1	2	2
Uncharacterized conserved protein YhaN, contains AAA domain (YhaN)	0	1	1	NA	COG4717	GC_00001379, GC_00002576	1	1	2	2
Cell division protein FtsI, peptidoglycan transpeptidase (Penicillin-binding protein 2) (FtsI) (PDB:6HZQ)	0	1	1	NA	COG0768	GC_00000315, GC_00000398	1	1	2	2
Endonuclease YncB, thermonuclease family (YncB)	0	1	1	NA	COG1525	GC_00001468, GC_00002373, GC_00002770	1	1	2	2
Ribose 5-phosphate isomerase RpiB (RpiB) (PDB:1NN4)	0	1	1	NA	COG0698	GC_00000482, GC_00002307	1	1	2	2
Predicted RNA modification protein, AMMECR1 domain (AMMECR1) (PDB:1VAJ) (PUBMED:24646681)!!!Aromatic ring-opening dioxygenase, LigB subunit	0	1	1	NA	COG2078!!!COG3885	GC_00000119	1	1	2	2
Predicted nucleic acid-binding protein, contains Zn-ribbon domain	0	1	1	NA	COG2331	GC_00000717, GC_00000779, GC_00001016, GC_00001541	1	1	2	2
Ribosomal protein L17 (RplQ) (PDB:1GD8)	0	1	1	NA	COG0203	GC_00000724	1	1	2	2
Predicted kinase related to galactokinase and mevalonate kinase (PDB:4USK)	0	1	1	NA	COG2605	GC_00000633	1	1	2	2
Acyl-CoA synthetase (NDP forming) (PatZN) (PDB:4YAK) (PUBMED:26251518)	0	1	1	NA	COG1042	GC_00000573, GC_00000682	1	1	2	2
Glucose-6-phosphate 1-dehydrogenase (Zwf) (PDB:5B7W) (PUBMED:18950999)	0	1	1	NA	COG0364	GC_00000683	1	1	2	2
GTP-binding protein EngB required for normal cell division (EngB) (PDB:5UCV)	0	1	1	NA	COG0218	GC_00000444	1	1	2	2
tRNA U38,U39,U40 pseudouridine synthase TruA (TruA) (PDB:1DJ0)	0	1	1	NA	COG0101	GC_00001229	1	1	2	2
16S rRNA C967 or C1407 C5-methylase, RsmB/RsmF family (RsmB) (PDB:2FRX)	0	1	1	NA	COG0144	GC_00000606	1	1	2	2
Glutamine phosphoribosylpyrophosphate amidotransferase (PurF) (PDB:1ECB)	0	1	1	NA	COG0034	GC_00000791	1	1	2	2
Type IV pilus assembly protein PilF/PilW (PilF) (PDB:2VQ2) (PUBMED:16403447)!!!Fibronectin type 3 domain (FN3)!!!Uncharacterized conserved protein, DUF799 domain (PDB:4HRV)	0	1	1	NA	COG3063!!!COG3401!!!COG4380	GC_00001300, GC_00001749	1	1	2	2
dCTP deaminase (Dcd) (PDB:1XS1)	0	1	1	NA	COG0717	GC_00000205, GC_00001162	1	1	2	2
NAD(P)-dependent dehydrogenase, short-chain alcohol dehydrogenase family (FabG) (PDB:6L1H)	0	1	1	NA	COG1028	GC_00000555, GC_00000639, GC_00000773, GC_00000851, GC_00001129, GC_00001523, GC_00001622, GC_00002075	1	1	2	2
Ammonia channel protein AmtB (AmtB) (PDB:1U77)	0	1	1	NA	COG0004	GC_00000626	1	1	2	2
Protein/nucleotide deglycase, PfpI/YajL/DJ-1 family (repair of methylglyoxal-glycated proteins and nucleic acids) (YajL) (PDB:5SY4) (PUBMED:19028889;28596309;26678554)	0	1	1	NA	COG0693	GC_00001094	1	1	2	2
RNA 2',3'-cyclic phosphodiesterase (2'-5' RNA ligase) (ThpR) (PDB:1IUH) (PUBMED:25239919)	0	1	1	NA	COG1514	GC_00001112	1	1	2	2
2-polyprenyl-3-methyl-5-hydroxy-6-metoxy-1,4-benzoquinol methylase (UbiG) (PDB:1BHJ)	0	1	1	NA	COG2227	GC_00001816, GC_00001929, GC_00002058, GC_00002094, GC_00002112, GC_00002128, GC_00002148, GC_00002368, GC_00002645, GC_00002661, GC_00002691, GC_00002878	1	1	2	2
Phosphotransferase system, mannose/fructose-specific component IIA (ManX) (PDB:1PDO)	0	1	1	NA	COG2893	GC_00001409	1	1	2	2
tRNA U55 pseudouridine synthase TruB, may also work on U342 of tmRNA (TruB) (PDB:1K8W)	0	1	1	NA	COG0130	GC_00000971	1	1	2	2
DNA-directed RNA polymerase, beta' subunit/160 kD subunit (RpoC) (PDB:1NT9)	0	1	1	NA	COG0086	GC_00000360	1	1	2	2
1,6-Anhydro-N-acetylmuramate kinase (AnmK) (PDB:3CQY) (PUBMED:15901686)	0	1	1	NA	COG2377	GC_00000086	1	1	2	2
Cysteine desulfurase/Cysteine sulfinate desulfinase IscS or related enzyme, NifS family (NifS) (PDB:4IXO) (PUBMED:22773787;25825430)	0	1	1	NA	COG1104	GC_00000014, GC_00000334	1	1	2	2
Acyl-CoA:acetate/3-ketoacid CoA transferase, beta subunit (AtoA) (PDB:5DBN)	0	1	1	NA	COG2057	GC_00000346	1	1	2	2
Cytochrome b6 maturation protein CCB3/Ycf19 and related maturases, YggT family (Ycf19)	0	1	1	NA	COG0762	GC_00001035	1	1	2	2
Phosphoribosyl-AMP cyclohydrolase (HisI1) (PDB:1ZPS)	0	1	1	NA	COG0139	GC_00001198	1	1	2	2
Ribosomal protein L20 (RplT) (PDB:1VS6) (PUBMED:30270044)	0	1	1	NA	COG0292	GC_00000175	1	1	2	2
4-diphosphocytidyl-2C-methyl-D-erythritol kinase (IspE) (PDB:1OJ4)	0	1	1	NA	COG1947	GC_00000701	1	1	2	2
Ribosome recycling factor (Frr) (PDB:1DD5)	0	1	1	NA	COG0233	GC_00000597	1	1	2	2
Glyoxylase or a related metal-dependent hydrolase, beta-lactamase superfamily II (GloB) (PDB:1QH3) (PUBMED:25670698)	0	1	1	NA	COG0491	GC_00000146, GC_00000236, GC_00001217	1	1	2	2
Predicted RNA-binding protein YlqC, contains KH domain, UPF0109 family (YlqC)	0	1	1	NA	COG1837	GC_00000026	1	1	2	2
Uncharacterized conserved protein, DUF971 family (PDB:2L6N)	0	1	1	NA	COG3536	GC_00000028	1	1	2	2
Molybdopterin Mo-transferase (molybdopterin biosynthesis) (MoeA) (PDB:2NQU) (PUBMED:18801996;32239579)	0	1	1	NA	COG0303	GC_00000046	1	1	2	2
RNA methyltransferase activator Trm112/YbaR (Trm112) (PDB:2KPI) (PUBMED:27986851;30010922)	0	1	1	NA	COG2835	GC_00000377	1	1	2	2
UTP-glucose-1-phosphate uridylyltransferase (GalU) (PDB:2E3D)	0	1	1	NA	COG1210	GC_00000545, GC_00000602	1	1	2	2
2-succinyl-6-hydroxy-2,4-cyclohexadiene-1-carboxylate synthase MenH and related esterases, alpha/beta hydrolase fold (MenH) (PDB:4MYS)	0	1	1	NA	COG0596	GC_00001148, GC_00001582, GC_00002638	1	1	2	2
Uncharacterized membrane protein YdjX, related to fungal oxalate transporter, TVP38/TMEM64 family (TVP38) (PUBMED:20889782)	0	1	1	NA	COG0398	GC_00001307, GC_00002442	1	1	2	2
Orotidine-5'-phosphate decarboxylase (PyrF) (PDB:1DBT)	0	1	1	NA	COG0284	GC_00001748, GC_00001925	1	1	2	2
Uncharacterized conserved membrane protein, UPF0127 family (PDB:3M7A)	0	1	1	NA	COG1430	GC_00000469	1	1	2	2
Outer membrane protein OmpA and related peptidoglycan-associated (lipo)proteins (OmpA) (PDB:1OAP)	0	1	1	NA	COG2885	GC_00000011, GC_00002002	1	1	2	2
Methylmalonyl-CoA mutase, C-terminal domain/subunit (cobalamin-binding) (Sbm) (PDB:1B1A)	0	1	1	NA	COG2185	GC_00000120, GC_00000495	1	1	2	2
Fe-S cluster-containing oxidoreductase, includes glycolate oxidase subunit GlcF (GlpC)!!!Nitrate reductase gamma subunit (NarI) (PDB:1Y5L)	0	1	1	NA	COG0247!!!COG2181	GC_00000587	1	1	2	2
CTP-dependent cyclometallase, nickel-pincer nucleotide (NPN) cofactor biosynthesis (LarC) (PDB:3C19) (PUBMED:29887527)	0	1	1	NA	COG1641	GC_00000806	1	1	2	2
Dihydrolipoamide dehydrogenase (E3) component of pyruvate/2-oxoglutarate dehydrogenase complex or glutathione oxidoreductase (Lpd) (PDB:6QKG)	0	1	1	NA	COG1249	GC_00000533, GC_00000662, GC_00000736	1	1	2	2
Phenylalanyl-tRNA synthetase alpha subunit (PheS) (PDB:3L4G)	0	1	1	NA	COG0016	GC_00000352	1	1	2	2
3'->5' ssDNA/RNA exonuclease TatD (TatD) (PDB:1J6O) (PUBMED:10747959;25114049)!!!Radical SAM superfamily maturase, SkfB/NifB/PqqE family (SkfB) (PDB:6Q2P) (PUBMED:23282011)	0	1	1	NA	COG0084!!!COG0535	GC_00000278	1	1	2	2
RNA polymerase-binding transcription factor DksA (DksA) (PDB:1TJL)	0	1	1	NA	COG1734	GC_00000478	1	1	2	2
Nitrate/nitrite transporter NarK (NarK) (PDB:4JR9)	0	1	1	NA	COG2223	GC_00000107	1	1	2	2
Phosphoribosylformylglycinamidine (FGAM) synthase, synthetase domain (PurL1) (PDB:3VIU)	0	1	1	NA	COG0046	GC_00000270	1	1	2	2
Ribosomal protein L13 (RplM) (PDB:1VS6)	0	1	1	NA	COG0102	GC_00000622	1	1	2	2
Glucose-1-phosphate adenylyltransferase (ADP-glucose pyrophosphorylase) (GlgC) (PDB:5MNI) (PUBMED:27545622)	0	1	1	NA	COG0448	GC_00000689	1	1	2	2
Primosomal protein N' (replication factor Y) - superfamily II helicase (PriA) (PDB:6DCR)	0	1	1	NA	COG1198	GC_00000878	1	1	2	2
tRNA nucleotidyltransferase/poly(A) polymerase (PcnB) (PDB:3WFR)!!!nanoRNase/pAp phosphatase, hydrolyzes c-di-AMP and oligoRNAs (NrnA) (PDB:5O4Z)!!!CBS-domain-containing membrane protein	0	1	1	NA	COG0617!!!COG0618!!!COG3448	GC_00000489	1	1	2	2
Type I restriction-modification system, DNA methylase subunit (HsdM) (PDB:2AR0) (PUBMED:26872910)	0	1	1	NA	COG0286	GC_00001009, GC_00002752	1	1	2	2
Coproheme decarboxylase/chlorite dismutase (HemQ) (PDB:1T0T) (PUBMED:15965735;25602700;27758026;31423350)	0	1	1	NA	COG3253	GC_00001158	1	1	2	2
Predicted Zn-dependent peptidase, M16 family (PqqL) (PDB:6OFS)	0	1	1	NA	COG0612	GC_00000206, GC_00000474, GC_00000943, GC_00001005, GC_00001487	1	1	2	2
Seryl-tRNA synthetase (SerS) (PDB:1SER)	0	1	1	NA	COG0172	GC_00001280	1	1	2	2
23S rRNA C2501 and tRNA U34 5'-hydroxylation protein RlhA/YrrN/YrrO, U32 peptidase family (RlhA) (PDB:5D88) (PUBMED:31253794;31358606)	0	1	1	NA	COG0826	GC_00000419, GC_00001097, GC_00001134, GC_00001378	1	1	2	2
Uncharacterized conserved protein	0	1	1	NA	COG5375	GC_00001151	1	1	2	2
Signal transduction histidine kinase (BaeS) (PDB:1JOY)!!!GAF domain (GAF)!!!Sensor histidine kinase DipB regulating citrate/malate metabolism (CitA)!!!Two-component response regulator, PleD family, consists of two REC domains and a diguanylate cyclase (GGDEF) domain (PleD) (PDB:1W25)	0	1	1	NA	COG0642!!!COG2203!!!COG3290!!!COG3706	GC_00000401	1	1	2	2
Fructose-1,6-bisphosphatase/sedoheptulose 1,7-bisphosphatase or related protein (GlpX) (PDB:1NI9)	0	1	1	NA	COG1494	GC_00000824	1	1	2	2
Predicted nucleic acid-binding protein DR0291, contains C4-type Zn-ribbon domain (DR0291) (PDB:4ILO)	0	1	1	NA	COG1579	GC_00000726	1	1	2	2
Translation elongation factor EF-4, membrane-bound GTPase (LepA) (PDB:3DEG)	0	1	1	NA	COG0481	GC_00000110	1	1	2	2
NADPH-dependent 7-cyano-7-deazaguanine reductase QueF, C-terminal domain, T-fold superfamily (QueFC) (PDB:3BP1) (PUBMED:14660578;17384645)	0	1	1	NA	COG0780	GC_00000833	1	1	2	2
Aspartate/methionine/tyrosine aminotransferase (AspB) (PDB:2O0R)	0	1	1	NA	COG0436	GC_00000634, GC_00000852, GC_00001053, GC_00001529, GC_00002027	1	1	2	2
Apolipoprotein N-acyltransferase (Lnt) (PDB:6NWR)	0	1	1	NA	COG0815	GC_00000189	1	1	2	2
Riboflavin biosynthesis protein RibD, pyrimidine deaminase domain (RibD1) (PDB:2O7P)!!!Pyrimidine reductase, riboflavin biosynthesis (RibD) (PDB:2O7P)	0	1	1	NA	COG0117!!!COG1985	GC_00000959	1	1	2	2
Ribosomal protein L29 (RpmC) (PDB:1VS6)	0	1	1	NA	COG0255	GC_00000128	1	1	2	2
Phosphoribosylaminoimidazole-succinocarboxamide synthase (PurC) (PDB:1A48)	0	1	1	NA	COG0152	GC_00000962	1	1	2	2
Ribosomal protein L16/L10AE (RplP) (PDB:1WKI)	0	1	1	NA	COG0197	GC_00000816	1	1	2	2
Diaminopimelate epimerase (DapF) (PDB:1BWZ)	0	1	1	NA	COG0253	GC_00001291	1	1	2	2
SOS response regulatory protein OraA/RecX, interacts with RecA (RecX) (PDB:3C1D)	0	1	1	NA	COG2137	GC_00000066	1	1	2	2
4-hydroxy-tetrahydrodipicolinate reductase (DapB) (PDB:1ARZ) (PUBMED:29684280)	0	1	1	NA	COG0289	GC_00001266	1	1	2	2
Argininosuccinate lyase (ArgH) (PDB:1AOS)	0	1	1	NA	COG0165	GC_00000718	1	1	2	2
DNA utilization protein ComFC/GntX, contains phosphoribosyltransferase domain (ComFC) (PUBMED:28618091)	0	1	1	NA	COG1040	GC_00000380	1	1	2	2
1-aminocyclopropane-1-carboxylate deaminase/D-cysteine desulfhydrase, PLP-dependent ACC family (Acd) (PDB:4D97)	0	1	1	NA	COG2515	GC_00000081	1	1	2	2
Sirohydrochlorin ferrochelatase (SirB) (PDB:1TJN)	0	1	1	NA	COG2138	GC_00000835	1	1	2	2
Heme/copper-type cytochrome/quinol oxidase, subunit 1 (CyoB) (PDB:1AR1)	0	1	1	NA	COG0843	GC_00000227	1	1	2	2
ADP-ribose pyrophosphatase YjhB, NUDIX family (YjhB) (PDB:3GZ5)	0	1	1	NA	COG1051	GC_00000877, GC_00000978, GC_00001099, GC_00001337, GC_00002233	1	1	2	2
Alpha-amylase/alpha-mannosidase, GH57 family (PDB:1K1W)	0	1	1	NA	COG1449	GC_00001044, GC_00001530, GC_00001756, GC_00001888, GC_00002886	1	1	2	2
Ribosomal protein L10 (RplJ) (PDB:5IT8)	0	1	1	NA	COG0244	GC_00000964	1	1	2	2
Acyl-CoA reductase or other NAD-dependent aldehyde dehydrogenase (AdhE) (PDB:1A4S)	0	1	1	NA	COG1012	GC_00000263, GC_00001062, GC_00001986	1	1	2	2
5-methylcytosine-specific restriction endonuclease McrA (McrA)	0	1	1	NA	COG1403	GC_00000580	1	1	2	2
Transcriptional regulator of heat shock response (HrcA) (PDB:1STZ)	0	1	1	NA	COG1420	GC_00001082	1	1	2	2
Carbamoyl dehydratase HypE (hydrogenase maturation factor) (HypE) (PDB:2I6R) (PUBMED:28618091)	0	1	1	NA	COG0309	GC_00000584	1	1	2	2
DNA-directed RNA polymerase specialized sigma subunit, sigma54 homolog (RpoN) (PDB:5BYH)	0	1	1	NA	COG1508	GC_00000631	1	1	2	2
Peptidyl-prolyl isomerase, parvulin family (SurA) (PDB:2ZR5)	0	1	1	NA	COG0760	GC_00000566, GC_00000609, GC_00001107, GC_00001190	1	1	2	2
Ribosome quality control (RQC) protein RqcH, Rqc2/NEMF/Tae2 family, contains fibronectin-(FbpA) and RNA- (NFACT) binding domains (RqcH) (PDB:5H3W) (PUBMED:31155236;24646681)	0	1	1	NA	COG1293	GC_00000908	1	1	2	2
DNA-binding transcriptional regulator, LysR family (LysR) (PDB:2FYI)	0	1	1	NA	COG0583	GC_00000977	1	1	2	2
Superfamily I DNA or RNA helicase (UvrD) (PDB:6PPR)	0	1	1	NA	COG0210	GC_00001495, GC_00002454	1	1	2	2
GTP 3',8-cyclase (molybdenum cofactor biosynthesis protein MoaA) (MoaA) (PDB:1TV7)	0	1	1	NA	COG2896	GC_00000608	1	1	2	2
ATP-dependent Lon protease, bacterial type (Lon) (PDB:6ON2)	0	1	1	NA	COG0466	GC_00001256	1	1	2	2
Glutamate synthase domain 3 (GltB3) (PDB:1EA0)	0	1	1	NA	COG0070	GC_00000241	1	1	2	2
Serine kinase of the HPr protein, regulates carbohydrate metabolism (HprK) (PDB:1JB1)	0	1	1	NA	COG1493	GC_00001662, GC_00001917, GC_00001956	1	1	2	2
Polyribonucleotide nucleotidyltransferase (polynucleotide phosphorylase) (Pnp) (PDB:1E3P)	0	1	1	NA	COG1185	GC_00000222	1	1	2	2
TRAP-type C4-dicarboxylate transport system, small permease component YiaM (DctM)	0	1	1	NA	COG3090	GC_00000496	1	1	2	2
Ribosomal protein S9 (RpsI) (PDB:4V4H)	0	1	1	NA	COG0103	GC_00000483	1	1	2	2
Nickel-dependent lactate racemase (LarA) (PDB:2YJG) (PUBMED:24710389)	0	1	1	NA	COG3875	GC_00001241, GC_00001332	1	1	2	2
HEAT repeat (HEAT) (PDB:1OYZ)	0	1	1	NA	COG1413	GC_00000656	1	1	2	2
Muramoyltetrapeptide carboxypeptidase LdcA (peptidoglycan recycling) (LdcA) (PDB:3TLZ)	0	1	1	NA	COG1619	GC_00001228	1	1	2	2
DNA-binding protein, AcrR family, includes nucleoid occlusion protein SlmA (AcrR) (PDB:2QOP)	0	1	1	NA	COG1309	GC_00001420, GC_00002168	1	1	2	2
ABC-type sugar transport system, ATPase component MalK (MalK) (PDB:2ONK)	0	1	1	NA	COG3839	GC_00000765	1	1	2	2
Phosphoribosylaminoimidazole (AIR) synthetase (PurM) (PDB:1CLI)	0	1	1	NA	COG0150	GC_00000319	1	1	2	2
Asp-tRNAAsn/Glu-tRNAGln amidotransferase C subunit (GatC) (PDB:3H0L)	0	1	1	NA	COG0721	GC_00001086	1	1	2	2
Dihydroxyacid dehydratase/phosphogluconate dehydratase (IlvD) (PDB:2GP4)	0	1	1	NA	COG0129	GC_00000290	1	1	2	2
Glutamate-1-semialdehyde aminotransferase (HemL) (PDB:2CFB)	0	1	1	NA	COG0001	GC_00001077	1	1	2	2
UDP-N-acetyl-D-mannosaminuronate dehydrogenase (WecC) (PDB:3OJL)	0	1	1	NA	COG0677	GC_00001377	1	1	2	2
Predicted phosphotransferase, aminoglycoside/choline kinase (APH/ChoK) family	0	1	1	NA	COG3178	GC_00001399	1	1	2	2
Thiamin phosphate synthase YjbQ, UPF0047 family (YjbQ) (PDB:1VE0)	0	1	1	NA	COG0432	GC_00000139, GC_00000408, GC_00001482	1	1	2	2
TRAP-type C4-dicarboxylate transport system, large permease component (DctQ)	0	1	1	NA	COG1593	GC_00001281	1	1	2	2
(p)ppGpp synthase/hydrolase, HD superfamily (SpoT) (PDB:1TDJ)	0	1	1	NA	COG0317	GC_00000372, GC_00000925	1	1	2	2
Uncharacterized conserved protein YbjT, contains NAD(P)-binding and DUF2867 domains (YbjT) (PDB:5L3Z)	0	1	1	NA	COG0702	GC_00000744, GC_00002360	1	1	2	2
Dihydroorotase or related cyclic amidohydrolase (AllB) (PDB:1J79)	0	1	1	NA	COG0044	GC_00000101	1	1	2	2
Glutamate N-acetyltransferase (ornithine transacetylase) (ArgJ) (PDB:1VRA)	0	1	1	NA	COG1364	GC_00000715	1	1	2	2
GTPase involved in cell partioning and DNA repair (Obg) (PDB:1LNZ)	0	1	1	NA	COG0536	GC_00001170	1	1	2	2
MFS-type transporter involved in bile tolerance, Atg22 family (BtlA) (PUBMED:12583894)	0	1	1	NA	COG2270	GC_00001283	1	1	2	2
RecA/RadA recombinase (RecA) (PDB:1B22)	0	1	1	NA	COG0468	GC_00000942	1	1	2	2
Histidinol dehydrogenase (HisD) (PDB:1K75)	0	1	1	NA	COG0141	GC_00000244	1	1	2	2
ABC-type Mn2+/Zn2+ transport system, ATPase component (ZnuC)	0	1	1	NA	COG1121	GC_00001790, GC_00001868	1	1	2	2
Anthranilate/para-aminobenzoate synthases component I (TrpE) (PDB:1I1Q)	0	1	1	NA	COG0147	GC_00000094, GC_00001242	1	1	2	2
Protein chain release factor RF1 (PrfA) (PDB:1RQ0)	0	1	1	NA	COG0216	GC_00000255	1	1	2	2
Chromosome segregation protein Spo0J, contains ParB-like nuclease domain (Spo0J) (PDB:1R71)	0	1	1	NA	COG1475	GC_00000500, GC_00001477	1	1	2	2
Molybdopterin synthase catalytic subunit MoaE (MoaE) (PDB:1FM0) (PUBMED:32239579)!!!Molybdopterin synthase sulfur carrier subunit MoaD (MoaD) (PDB:1FM0) (PUBMED:32239579)	0	1	1	NA	COG0314!!!COG1977	GC_00000847	1	1	2	2
16S rRNA G527 N7-methylase RsmG (former glucose-inhibited division protein B) (RsmG) (PDB:1XDZ) (PUBMED:15375115;22031445)	0	1	1	NA	COG0357	GC_00000524	1	1	2	2
Alanyl-tRNA synthetase (AlaS) (PDB:2ZZE)	0	1	1	NA	COG0013	GC_00000430	1	1	2	2
Glycerate-2-kinase (GckA) (PDB:1X3L) (PUBMED:18156253)	0	1	1	NA	COG2379	GC_00000281	1	1	2	2
Long-chain acyl-CoA synthetase (AMP-forming) (FAA1)	0	1	1	NA	COG1022	GC_00000211	1	1	2	2
DNA-binding transcriptional regulator, MerR family (SoxR) (PDB:2VZ4)!!!Transcriptional regulator, contains XRE-family HTH domain (HipB) (PDB:1ADR)!!!Cupin domain protein related to quercetin dioxygenase (QdoI) (PDB:2H0V)	0	1	1	NA	COG0789!!!COG1396!!!COG1917	GC_00000039	1	1	2	2
DNA mismatch repair ATPase MutL (MutL) (PDB:1B62)	0	1	1	NA	COG0323	GC_00000675	1	1	2	2
3-dehydroquinate synthetase (AroB) (PDB:3ZOK)	0	1	1	NA	COG0337	GC_00000554	1	1	2	2
1-deoxy-D-xylulose 5-phosphate reductoisomerase (Dxr) (PDB:1JVS)	0	1	1	NA	COG0743	GC_00000844	1	1	2	2
LysM repeat (LysM) (PDB:1E0G)	0	1	1	NA	COG1388	GC_00000394	1	1	2	2
Predicted type IV restriction endonuclease	0	1	1	NA	COG2810	GC_00001327	1	1	2	2
3'-5' exoribonuclease YhaM, can participate in 23S rRNA maturation, HD superfamily (YhaM) (PUBMED:19880604)	0	1	1	NA	COG3481	GC_00000406	1	1	2	2
Putative Zn-dependent protease	0	1	1	NA	COG4784	GC_00000390	1	1	2	2
UDP-N-acetylmuramate-alanine ligase MurC and related ligases, MurC/Mpl family (MurC)	0	1	1	NA	COG0773	GC_00000424, GC_00000704	1	1	2	2
16S rRNA C1402 (ribose-2'-O) methylase RsmI (RsmI) (PDB:3KWP) (PUBMED:24078611)	0	1	1	NA	COG0313	GC_00000623	1	1	2	2
Uncharacterized conserved protein, contains PIN-related Mut7-C RNAse domain (Mut7-C)	0	1	1	NA	COG1656	GC_00000355	1	1	2	2
Glycine cleavage system protein H (lipoate-binding) (GcvH) (PDB:1DXM)	0	1	1	NA	COG0509	GC_00000926	1	1	2	2
Type II secretory pathway, component PulF (PulF) (PDB:2VMA)	0	1	1	NA	COG1459	GC_00000226	1	1	2	2
Translation elongation factor EF-Ts (Tsf) (PDB:1EFU)	0	1	1	NA	COG0264	GC_00001048	1	1	2	2
5-methylthioribulose/5-deoxyribulose/Fuculose 1-phosphate aldolase (methionine salvage, sugar degradation) (AraD) (PDB:1FUA) (PUBMED:31950558)	0	1	1	NA	COG0235	GC_00001364	1	1	2	2
ATP-dependent protease ClpP, protease subunit (ClpP) (PDB:1TG6)	0	1	1	NA	COG0740	GC_00000090, GC_00002463	1	1	2	2
5-carboxyvanillate decarboxylase LigW (lignin degradation), amidohydro domain (LigW) (PDB:2DVT) (PUBMED:26714575)	0	1	1	NA	COG2159	GC_00000542, GC_00002735	1	1	2	2
Ribosomal protein S16 (RpsP) (PDB:4V4H)	0	1	1	NA	COG0228	GC_00001039	1	1	2	2
Phosphotransacetylase (includes Pta, EutD and phosphobutyryltransferase) (Pta) (PDB:1QZT) (PUBMED:28754323)!!!Acyl-CoA dehydratase PaaZ (MaoC) (PDB:5ZY8)	0	1	1	NA	COG0280!!!COG2030	GC_00000805	1	1	2	2
Cell division protein FtsX (FtsX)	0	1	1	NA	COG2177	GC_00000386	1	1	2	2
Adenine/guanine phosphoribosyltransferase or related PRPP-binding protein (Apt) (PDB:1QB7)	0	1	1	NA	COG0503	GC_00000155	1	1	2	2
Transcriptional regulator, contains XRE-family HTH domain (HipB) (PDB:1ADR)	0	1	1	NA	COG1396	GC_00000885, GC_00001878	1	1	2	2
Pyruvate:ferredoxin oxidoreductase or related 2-oxoacid:ferredoxin oxidoreductase, gamma subunit (PorG) (PDB:1B0P)	0	1	1	NA	COG1014	GC_00001090	1	1	2	2
Transaldolase/fructose-6-phosphate aldolase (TalA) (PDB:1F05)	0	1	1	NA	COG0176	GC_00001188	1	1	2	2
LPS assembly outer membrane protein LptD (organic solvent tolerance protein OstA) (LptD) (PDB:4N4R)	0	1	1	NA	COG1452	GC_00001147	1	1	2	2
Archaeal aspartate aminotransferase or a related aminotransferase, includes purine catabolism protein PucG (PucG) (PDB:3NNK)	0	1	1	NA	COG0075	GC_00001083	1	1	2	2
Cell shape-determining protein MreC (MreC) (PDB:2J5U)	0	1	1	NA	COG1792	GC_00001206	1	1	2	2
Signal-transduction protein containing cAMP-binding, CBS, and nucleotidyltransferase domains	0	1	1	NA	COG2905	GC_00000048	1	1	2	2
Porphobilinogen deaminase (HemC) (PDB:1AH5)	0	1	1	NA	COG0181	GC_00000271	1	1	2	2
Predicted thioesterase	0	1	1	NA	COG5496	GC_00001019, GC_00002017	1	1	2	2
6-phosphogluconolactonase/Glucosamine-6-phosphate isomerase/deaminase (NagB) (PDB:2RI0) (PUBMED:24163345)	0	1	1	NA	COG0363	GC_00000370, GC_00002936	1	1	2	2
Diaminopimelate decarboxylase (LysA) (PDB:1D7K)	0	1	1	NA	COG0019	GC_00000812, GC_00002952	1	1	2	2
Uncharacterized stationary-phase protein YicC, UPF0701 family (YicC) (PUBMED:1925027)	0	1	1	NA	COG1561	GC_00000212	1	1	2	2
Predicted gamma-glutamylamine cyclotransferase YtfP, GGCT/AIG2-like family (YtfP) (PDB:1V30) (PUBMED:16754964;20110353)	0	1	1	NA	COG2105	GC_00000484	1	1	2	2
NADPH:quinone reductase or related Zn-dependent oxidoreductase (Qor) (PDB:2VCY)	0	1	1	NA	COG0604	GC_00000188, GC_00000893, GC_00001008, GC_00001532, GC_00002029, GC_00002837	1	1	2	2
Uncharacterized conserved protein YurZ, alkylhydroperoxidase/carboxymuconolactone decarboxylase family (YurZ) (PDB:3BEY)	0	1	1	NA	COG0599	GC_00000872, GC_00001578	1	1	2	2
Anti-sigma regulatory factor (Ser/Thr protein kinase) (RsbW) (PDB:1TIL)	0	1	1	NA	COG2172	GC_00000288, GC_00001823, GC_00002828	1	1	2	2
Ribosomal protein S12 (RpsL) (PDB:4V4H)	0	1	1	NA	COG0048	GC_00000053	1	1	2	2
Rhodanese-related sulfurtransferase (PspE) (PDB:1TQ1)!!!DNA-binding transcriptional regulator, ArsR family (ArsR) (PDB:3F6V)	0	1	1	NA	COG0607!!!COG0640	GC_00000082	1	1	2	2
Phosphoribosylformylglycinamidine (FGAM) synthase, PurS subunit (PurS) (PDB:1GTD)	0	1	1	NA	COG1828	GC_00000275	1	1	2	2
Serine acetyltransferase (CysE) (PDB:1T3D)	0	1	1	NA	COG1045	GC_00000440	1	1	2	2
Peroxiredoxin (Tpx) (PDB:4AF2)	0	1	1	NA	COG2077	GC_00000601	1	1	2	2
Pyridoxal reductase PdxI or related oxidoreductase, aldo/keto reductase family (PdxI) (PDB:1LQA) (PUBMED:32253339)	0	1	1	NA	COG0667	GC_00000693, GC_00000707, GC_00001634, GC_00001903	1	1	2	2
AICAR transformylase/IMP cyclohydrolase PurH (PurH) (PDB:1G8M)	0	1	1	NA	COG0138	GC_00001275	1	1	2	2
Phosphopantothenoylcysteine synthetase/decarboxylase CoaBC (CoaBC) (PDB:3QJG)	0	1	1	NA	COG0452	GC_00000231	1	1	2	2
Uncharacterized membrane protein (PUBMED:19363116)	0	1	1	NA	COG2928	GC_00000284	1	1	2	2
L-lactate utilization protein LutB, contains a ferredoxin-type domain (LutB)	0	1	1	NA	COG1139	GC_00000293	1	1	2	2
nanoRNase/pAp phosphatase, hydrolyzes c-di-AMP and oligoRNAs (NrnA) (PDB:5O4Z)	0	1	1	NA	COG0618	GC_00001032	1	1	2	2
tRNA A37 threonylcarbamoyladenosine modification protein TsaB (TsaB) (PDB:1OKJ)	0	1	1	NA	COG1214	GC_00000574	1	1	2	2
Cytochrome oxidase Cu insertion factor, SCO1/SenC/PrrC family (Sco1) (PDB:1ON4)	0	1	1	NA	COG1999	GC_00000391, GC_00001758	1	1	2	2
Mg/Co/Ni transporter MgtE (contains CBS domain) (MgtE) (PDB:2YVX)	0	1	1	NA	COG2239	GC_00000588	1	1	2	2
Cell division septal protein FtsQ (FtsQ) (PDB:1YR1)	0	1	1	NA	COG1589	GC_00000671	1	1	2	2
IMP dehydrogenase/GMP reductase (GuaB) (PDB:1B3O)!!!CBS domain (CBS) (PDB:1B3O)	0	1	1	NA	COG0516!!!COG0517	GC_00000425	1	1	2	2
Acetyl-CoA carboxylase beta subunit (AccD) (PDB:2F9I)	0	1	1	NA	COG0777	GC_00001121	1	1	2	2
NADH:ubiquinone oxidoreductase 49 kD subunit (chain D) (NuoD) (PDB:2FUG)	0	1	1	NA	COG0649	GC_00000429	1	1	2	2
Isopropylmalate/homocitrate/citramalate synthases (LeuA) (PDB:4JN6)	0	1	1	NA	COG0119	GC_00000262, GC_00002693	1	1	2	2
Outer membrane protein TolC (TolC) (PDB:1EK9)	0	1	1	NA	COG1538	GC_00000191, GC_00000217	1	1	2	2
Uncharacterized conserved protein, DUF1015 family	0	1	1	NA	COG4198	GC_00000232	1	1	2	2
3,4-dihydroxy-2-butanone 4-phosphate synthase (RibB) (PDB:1G57)!!!GTP cyclohydrolase II (RibA) (PDB:2BZ0)	0	1	1	NA	COG0108!!!COG0807	GC_00001101	1	1	2	2
Uncharacterized conserved protein, DUF2062 family	0	1	1	NA	COG3216	GC_00000967	1	1	2	2
Malate/lactate dehydrogenase (Mdh) (PDB:4WLO)	0	1	1	NA	COG0039	GC_00001096	1	1	2	2
2-keto-4-pentenoate hydratase/2-oxohepta-3-ene-1,7-dioic acid hydratase (catechol pathway) (YcgM) (PDB:1GTT)	0	1	1	NA	COG0179	GC_00000702	1	1	2	2
Adenylosuccinate lyase (PurB) (PDB:2HVG)	0	1	1	NA	COG0015	GC_00000963	1	1	2	2
Electron transfer flavoprotein, alpha and beta subunits (FixA) (PDB:5OL2)	0	1	1	NA	COG2086	GC_00001356	1	1	2	2
Undecaprenyl pyrophosphate synthase (UppS) (PDB:1X07)	0	1	1	NA	COG0020	GC_00000974	1	1	2	2
Molecular chaperone GrpE (heat shock protein HSP-70) (GrpE) (PDB:1DKG)	0	1	1	NA	COG0576	GC_00000781, GC_00001319	1	1	2	2
Glutamate synthase domain 1 (GltB1) (PDB:1EA0)	0	1	1	NA	COG0067	GC_00000442	1	1	2	2
NADH:ubiquinone oxidoreductase subunit 11 or 4L (chain K) (NuoK) (PDB:4HE8)	0	1	1	NA	COG0713	GC_00000178	1	1	2	2
Glycogen debranching enzyme (alpha-1,6-glucosidase) (GDB1) (PDB:5D06)	0	1	1	NA	COG3408	GC_00000536, GC_00002480, GC_00002583	1	1	2	2
Preprotein translocase subunit SecA (ATPase, RNA helicase) (SecA) (PDB:2FSF)	0	1	1	NA	COG0653	GC_00000072	1	1	2	2
Chromatin segregation and condensation protein Rec8/ScpA/Scc1, kleisin family (ScpA) (PDB:3W6J)	0	1	1	NA	COG1354	GC_00000121	1	1	2	2
3-methyladenine DNA glycosylase Mpg (Mpg) (PDB:1BNK)	0	1	1	NA	COG2094	GC_00000890	1	1	2	2
Thiamine monophosphate synthase (ThiE) (PDB:1G4T) (PUBMED:19060138)	0	1	1	NA	COG0352	GC_00000973	1	1	2	2
Enolase (Eno) (PDB:1E9I)	0	1	1	NA	COG0148	GC_00000512	1	1	2	2
Fumarate hydratase class II (FumC) (PDB:1KQ7)	0	1	1	NA	COG0114	GC_00001222	1	1	2	2
16S rRNA G966 N2-methylase RsmD (RsmD) (PDB:2IFT)	0	1	1	NA	COG0742	GC_00001157	1	1	2	2
Cysteine synthase (CysK) (PDB:1FCJ)	0	1	1	NA	COG0031	GC_00000443, GC_00001289	1	1	2	2
Ribosomal protein S7 (RpsG) (PDB:4V4H)	0	1	1	NA	COG0049	GC_00000073	1	1	2	2
Uncharacterized conserved protein YibQ, putative polysaccharide deacetylase 2 family (YibQ) (PDB:2NLY)	0	1	1	NA	COG2861	GC_00001396	1	1	2	2
Uncharacterized conserved protein YprB, contains RNaseH-like and TPR domains (YprB)	0	1	1	NA	COG3359	GC_00000953	1	1	2	2
NAD(P)H-flavin reductase (Mcr1) (PDB:3A1F)	0	1	1	NA	COG0543	GC_00000307	1	1	2	2
Cytochrome c biogenesis protein CcmF (CcmF)	0	1	1	NA	COG1138	GC_00000074	1	1	2	2
Phosphoribosylanthranilate isomerase (TrpF) (PDB:1DL3)	0	1	1	NA	COG0135	GC_00000461	1	1	2	2
Malonyl CoA-acyl carrier protein transacylase (FabD) (PDB:1YXC)	0	1	1	NA	COG0331	GC_00000624	1	1	2	2
Zn-dependent protease (includes sporulation protein SpoIVFB) (SpoIVFB) (PDB:3B4R)	0	1	1	NA	COG1994	GC_00001089	1	1	2	2
Fermentation-respiration switch esterase FrsA, DUF1100 family (FrsA)	0	1	1	NA	COG1073	GC_00001463, GC_00001590	1	1	2	2
Predicted transcriptional regulator, contains C-terminal CBS domains	0	1	1	NA	COG2524	GC_00000016	1	1	2	2
Pyruvate:ferredoxin oxidoreductase or related 2-oxoacid:ferredoxin oxidoreductase, beta subunit (PorB) (PDB:1B0P)	0	1	1	NA	COG1013	GC_00000253	1	1	2	2
Imidazole glycerol phosphate synthase subunit HisF (HisF) (PDB:1OX4)	0	1	1	NA	COG0107	GC_00000819	1	1	2	2
ABC-type multidrug transport system, ATPase component (CcmA) (PDB:5DO7)	0	1	1	NA	COG1131	GC_00000645, GC_00001234, GC_00001985	1	1	2	2
Ribosome-binding ATPase YchF, GTP1/OBG family (GTP1) (PDB:2DWQ) (PUBMED:21527254)	0	1	1	NA	COG0012	GC_00000859	1	1	2	2
7-keto-8-aminopelargonate synthetase or related enzyme (BioF) (PDB:1BS0)	0	1	1	NA	COG0156	GC_00000410	1	1	2	2
Ribosomal protein L3 (RplC) (PDB:1VS6)	0	1	1	NA	COG0087	GC_00000373	1	1	2	2
Ribosomal protein S17 (RpsQ) (PDB:4V4H)	0	1	1	NA	COG0186	GC_00000148	1	1	2	2
Biotin synthase or related enzyme (BioB) (PDB:1R30)	0	1	1	NA	COG0502	GC_00001141	1	1	2	2
GMP synthase, glutamine amidotransferase domain (GuaA1) (PDB:4WIM)!!!GMP synthase, PP-ATPase domain/subunit (GuaA2) (PDB:4WIM)	0	1	1	NA	COG0518!!!COG0519	GC_00001219	1	1	2	2
Superoxide dismutase (SodA) (PDB:1AP5)	0	1	1	NA	COG0605	GC_00001407	1	1	2	2
Ribosomal protein L15 (RplO) (PDB:1VS6)	0	1	1	NA	COG0200	GC_00000428	1	1	2	2
Acetyl-CoA carboxylase, carboxyltransferase component (MmdA) (PDB:1OD2)	0	1	1	NA	COG4799	GC_00000869	1	1	2	2
Ribosomal protein L9 (RplI) (PDB:1VS6) (PUBMED:27112601)	0	1	1	NA	COG0359	GC_00000153	1	1	2	2
Pseudouridylate synthase RsuA, specific for 16S rRNA U516 and 23S rRNA U2605 (RsuA) (PDB:1KSK)	0	1	1	NA	COG1187	GC_00000647	1	1	2	2
Branched-chain amino acid aminotransferase/4-amino-4-deoxychorismate lyase (IlvE) (PDB:1A3G)	0	1	1	NA	COG0115	GC_00000801, GC_00001376	1	1	2	2
Aminopeptidase N, contains DUF3458 domain (PepN) (PDB:6ATK) (PUBMED:24123841)	0	1	1	NA	COG0308	GC_00000084	1	1	2	2
Ribosome maturation factor RimP (RimP) (PDB:1IB8)	0	1	1	NA	COG0779	GC_00000312	1	1	2	2
Phosphoglycolate phosphatase, HAD superfamily (Gph) (PDB:2NYV)	0	1	1	NA	COG0546	GC_00000194, GC_00000552	1	1	2	2
Ribosomal protein S4 or related protein (RpsD) (PDB:4V4H)	0	1	1	NA	COG0522	GC_00000157	1	1	2	2
Transcription antitermination factor NusA, contains S1 and KH domains (NusA) (PDB:1HH2)	0	1	1	NA	COG0195	GC_00001286	1	1	2	2
Folate-dependent phosphoribosylglycinamide formyltransferase PurN (PurN) (PDB:1C2T) (PUBMED:25013077)	0	1	1	NA	COG0299	GC_00000114, GC_00002376	1	1	2	2
Acetyltransferase superfamily protein, DUF1122 family (PDB:2ARH)	0	1	1	NA	COG4353	GC_00001306	1	1	2	2
Endonuclease III (Nth) (PDB:4UOB)	0	1	1	NA	COG0177	GC_00000382, GC_00000929	1	1	2	2
CheY-like REC (receiver) domain, includes chemotaxis protein CheY and sporulation regulator Spo0F (CheY) (PDB:6QRJ)	0	1	1	NA	COG0784	GC_00000185	1	1	2	2
Archaeal fructose-1,6-bisphosphatase or related enzyme, inositol monophosphatase family (SuhB) (PDB:1AWB)	0	1	1	NA	COG0483	GC_00000829	1	1	2	2
Thymidylate synthase ThyX, FAD-dependent family (ThyX) (PDB:1KQ4)	0	1	1	NA	COG1351	GC_00000513	1	1	2	2
Peptide methionine sulfoxide reductase MsrA (MsrA) (PDB:1FF3)	0	1	1	NA	COG0225	GC_00000407, GC_00001727	1	1	2	2
UDP-N-acetylmuramyl pentapeptide synthase (MurF) (PDB:4CVK)	0	1	1	NA	COG0770	GC_00000598	1	1	2	2
Pentose-5-phosphate-3-epimerase (Rpe) (PDB:1H1Y)	0	1	1	NA	COG0036	GC_00000996	1	1	2	2
Acetolactate synthase large subunit or other thiamine pyrophosphate-requiring enzyme (IlvB) (PDB:1BFD)	0	1	1	NA	COG0028	GC_00001189	1	1	2	2
Phosphopantetheine adenylyltransferase (CoaD) (PDB:3F3M)	0	1	1	NA	COG0669	GC_00001260	1	1	2	2
Glycerol-3-phosphate dehydrogenase (GpsA) (PDB:1EVY)	0	1	1	NA	COG0240	GC_00001343	1	1	2	2
Bifunctional DNase/RNase (PDB:1SJ5) (PUBMED:20018603)	0	1	1	NA	COG1259	GC_00000006, GC_00000336	1	1	2	2
Pyruvate-formate lyase-activating enzyme (PflA) (PDB:3CAN)	0	1	1	NA	COG1180	GC_00000713	1	1	2	2
Molybdopterin biosynthesis enzyme MoaB/MogA (MoaB) (PDB:1DI6) (PUBMED:32239579)	0	1	1	NA	COG0521	GC_00000984	1	1	2	2
DNA-binding transcriptional regulator, ArsR family (ArsR) (PDB:3F6V)	0	1	1	NA	COG0640	GC_00001349, GC_00002162, GC_00002345, GC_00002440	1	1	2	2
Selenophosphate synthase (SelD) (PDB:2YYE)	0	1	1	NA	COG0709	GC_00001004	1	1	2	2
23S rRNA accumulation protein YceD (essential in plants, uncharacterized in bacteria) (YceD) (PUBMED:27574185)	0	1	1	NA	COG1399	GC_00001238	1	1	2	2
Aspartate-semialdehyde dehydrogenase (Asd) (PDB:1BRM)	0	1	1	NA	COG0136	GC_00000069	1	1	2	2
Uncharacterized conserved protein, DUF721 domain	0	1	1	NA	COG5389	GC_00001184	1	1	2	2
3-deoxy-D-manno-octulosonate 8-phosphate phosphatase KdsC and related HAD superfamily phosphatases (KdsC) (PDB:3I6B)	0	1	1	NA	COG1778	GC_00000167	1	1	2	2
ssDNA abasic site-binding protein YedK/HMCES, SRAP family (SRAP) (PDB:1ZN6) (PUBMED:30554877;31504793)	0	1	1	NA	COG2135	GC_00000218	1	1	2	2
Fe-S cluster biogenesis protein NfuA, 4Fe-4S-binding domain (NifU) (PDB:2Z51)	0	1	1	NA	COG0694	GC_00000303, GC_00001258	1	1	2	2
Protein-S-isoprenylcysteine O-methyltransferase Ste14 (STE14) (PDB:5V7P)	0	1	1	NA	COG2020	GC_00000322, GC_00001867, GC_00002326	1	1	2	2
2',3'- and 3',5'-cNMP phosphodiesterase YmdB, calcineurin family (YmdB) (PDB:2CV9) (PUBMED:24163345)	0	1	1	NA	COG1692	GC_00000989	1	1	2	2
Circularly permuted ATP-grasp protein (PDB:3N6X) (PUBMED:20023723)	0	1	1	NA	COG2308	GC_00001401	1	1	2	2
Enoyl-CoA hydratase/carnithine racemase (CaiD) (PDB:1DCI)	0	1	1	NA	COG1024	GC_00000809, GC_00001193, GC_00001308, GC_00001520	1	1	2	2
ABC-type Zn uptake system ZnuABC, Zn-binding component ZnuA (ZnuA) (PDB:1K0F)	0	1	1	NA	COG0803	GC_00001680, GC_00001803	1	1	2	2
Predicted phosphohydrolase or phosphomutase, AlkP superfamily	0	1	1	NA	COG3379	GC_00000329	1	1	2	2
Lipid II flippase MurJ/MviN (peptidoglycan biosynthesis) (MurJ) (PDB:5T77) (PUBMED:25013077)	0	1	1	NA	COG0728	GC_00000186, GC_00002549	1	1	2	2
tRNA G18 (ribose-2'-O)-methylase SpoU (SpoU) (PDB:1GZ0)	0	1	1	NA	COG0566	GC_00001142	1	1	2	2
Outer membrane protein chaperone/metalloprotease BepA/YfgC, contains M48 and TPR domains (BepA) (PDB:6AIT) (PUBMED:24003122)	0	1	1	NA	COG4783	GC_00001100	1	1	2	2
Glucosamine 6-phosphate synthetase, contains amidotransferase and phosphosugar isomerase domains (GlmS) (PDB:2J6H)	0	1	1	NA	COG0449	GC_00000225	1	1	2	2
Flp pilus assembly protein TadB (TadB)	0	1	1	NA	COG4965	GC_00000064	1	1	2	2
Uncharacterized conserved protein AF1278, contains saccharopine dehydrogenase N-terminal (SDHN) domain (PDB:3C2Q)	0	1	1	NA	COG1915	GC_00000944	1	1	2	2
Sugar-P-sugar glycosidase (uncovering enzyme, UCE), NAGPA superfamily (NAGPA) (PDB:3OHG) (PUBMED:23572527)	0	1	1	NA	COG4632	GC_00000106	1	1	2	2
Sulfite exporter TauE/SafE/YfcA and related permeases, UPF0721 family (TauE) (PUBMED:21183667;22797525)	0	1	1	NA	COG0730	GC_00000628, GC_00000657, GC_00000664	1	1	2	2
SH3-like domain (SH3)	0	1	1	NA	COG3807	GC_00001400	1	1	2	2
Succinate dehydrogenase/fumarate reductase, Fe-S protein subunit (SdhB/FrdB) (PDB:6LUM)	0	1	1	NA	COG0479	GC_00001194	1	1	2	2
Ribosomal protein L4 (RplD) (PDB:1VS6)	0	1	1	NA	COG0088	GC_00000145	1	1	2	2
TRAP-type C4-dicarboxylate transport system, periplasmic component (DctP) (PDB:2CEX)	0	1	1	NA	COG1638	GC_00000733	1	1	2	2
tRNA A37 N6-isopentenylltransferase MiaA (MiaA) (PDB:2ZM5)	0	1	1	NA	COG0324	GC_00001195	1	1	2	2
DNA-binding transcriptional regulator, IclR family (IclR) (PDB:1MKM)	0	1	1	NA	COG1414	GC_00000737, GC_00001126, GC_00002830	1	1	2	2
Beta-phosphoglucomutase, HAD superfamily (YcjU) (PDB:3E58) (PUBMED:29684280)	0	1	1	NA	COG0637	GC_00001033	1	1	2	2
Preprotein translocase subunit SecD (SecD) (PDB:3AQP) (PUBMED:26100040)	0	1	1	NA	COG0342	GC_00000758	1	1	2	2
NCAIR mutase (PurE)-related protein	0	1	1	NA	COG1691	GC_00000258	1	1	2	2
tRNA A37 threonylcarbamoyladenosine synthetase subunit TsaC/SUA5/YrdC (TsaC) (PDB:1HRU)	0	1	1	NA	COG0009	GC_00000596	1	1	2	2
C-terminal processing protease CtpA/Prc, contains a PDZ domain (CtpA) (PDB:6IQU)	0	1	1	NA	COG0793	GC_00001159	1	1	2	2
Uncharacterized membrane protein YphA, DoxX/SURF4 family (DoxX)	0	1	1	NA	COG2259	GC_00001540, GC_00001621	1	1	2	2
Pantothenate kinase type III (CoaX) (PDB:2F9T)	0	1	1	NA	COG1521	GC_00000698	1	1	2	2
Threonyl-tRNA synthetase (ThrS) (PDB:1NYQ)	0	1	1	NA	COG0441	GC_00000703	1	1	2	2
Uncharacterized conserved protein, DUF1009 family (PDB:4GGM)	0	1	1	NA	COG3494	GC_00001237	1	1	2	2
Fe-S cluster assembly scaffold protein SufB (SufB) (PDB:1VH4)	0	1	1	NA	COG0719	GC_00000063, GC_00001171, GC_00002136	1	1	2	2
FKBP-type peptidyl-prolyl cis-trans isomerase (trigger factor) (Tig) (PDB:5OWI)	0	1	1	NA	COG0544	GC_00000551	1	1	2	2
Rad3-related DNA helicase DinG (DinG) (PDB:5H8W)	0	1	1	NA	COG1199	GC_00000476	1	1	2	2
Signal transduction histidine kinase (BaeS) (PDB:1JOY)!!!GAF domain (GAF)!!!FhlA-type transcriptional regulator, contains GAF, AAA-type ATPase, and DNA-binding Fis domains (FhlA)	0	1	1	NA	COG0642!!!COG2203!!!COG3604	GC_00001372	1	1	2	2
Folylpolyglutamate synthase/Dihydropteroate synthase (FolC) (PDB:1W78)	0	1	1	NA	COG0285	GC_00000540	1	1	2	2
7-methyl-GTP pyrophosphatase and related NTP pyrophosphatases, Maf/HAM1 superfamily (Maf) (PDB:2P5X) (PUBMED:24210219)	0	1	1	NA	COG0424	GC_00001098	1	1	2	2
N-methylhydantoinase B/oxoprolinase/acetone carboxylase, alpha subunit (HyuB) (PDB:5L9W)	0	1	1	NA	COG0146	GC_00000652	1	1	2	2
DNA mismatch repair ATPase MutS (MutS) (PDB:1E3M)	0	1	1	NA	COG0249	GC_00000535	1	1	2	2
Imidazoleglycerol phosphate dehydratase HisB (HisB2) (PDB:1RHY)	0	1	1	NA	COG0131	GC_00000941	1	1	2	2
N-acetylmuramoyl-L-alanine amidase (AmiC) (PDB:1JWQ)	0	1	1	NA	COG0860	GC_00000486, GC_00000700	1	1	2	2
Predicted acetyltransferase, GNAT superfamily	0	1	1	NA	COG3375	GC_00001156	1	1	2	2
Signal peptidase I (LepB) (PDB:1B12) (PUBMED:1925027)	0	1	1	NA	COG0681	GC_00000455	1	1	2	2
Nicotinic acid phosphoribosyltransferase (PncB) (PDB:1VLP)	0	1	1	NA	COG1488	GC_00000767	1	1	2	2
NADH dehydrogenase/NADH:ubiquinone oxidoreductase 75 kD subunit (chain G) (NuoG) (PDB:1C4A)	0	1	1	NA	COG1034	GC_00001272	1	1	2	2
Two-component response regulator, YesN/AraC family, consists of REC and AraC-type DNA-binding domains (YesN)	0	1	1	NA	COG4753	GC_00000036	1	1	2	2
ADP-ribose pyrophosphatase domain of DNA damage- and competence-inducible protein CinA (CinA) (PDB:4CT9) (PUBMED:25313401)!!!Nicotinamide mononucleotide (NMN) deamidase PncC (PncC) (PDB:2A9S)	0	1	1	NA	COG1058!!!COG1546	GC_00000383	1	1	2	2
Anthranilate phosphoribosyltransferase, glycosyltransferase domain (TrpD) (PDB:1KGZ)	0	1	1	NA	COG0547	GC_00000581, GC_00001531	1	1	2	2
5'-3' exonuclease Xni/ExoIX (flap endonuclease) (ExoIX) (PDB:3ZDA) (PUBMED:19000038;23821668)!!!DNA polymerase I, 3'-5' exonuclease and polymerase domains (PolA) (PDB:1D8Y)	0	1	1	NA	COG0258!!!COG0749	GC_00000092	1	1	2	2
rRNA processing protein Krr1/Pno1, contains KH domain (Krr1) (PDB:4QMF)!!!HD superfamily phosphodieaserase, includes HD domain of RNase Y (RnaY) (PDB:3DTO) (PUBMED:19779461)	0	1	1	NA	COG1094!!!COG1418	GC_00000768	1	1	2	2
Acetyl-CoA carboxylase alpha subunit (AccA) (PDB:2F9I)	0	1	1	NA	COG0825	GC_00000445	1	1	2	2
UTP:GlnB (protein PII) uridylyltransferase (GlnD)	0	1	1	NA	COG2844	GC_00000794	1	1	2	2
DNA-directed RNA polymerase specialized sigma subunit, sigma24 family (RpoE) (PDB:2Q1Z)	0	1	1	NA	COG1595	GC_00000976, GC_00001230, GC_00001476, GC_00001599, GC_00001612, GC_00002292, GC_00002392	1	1	2	2
Cell shape-determining ATPase MreB, actin-like superfamily (MreB) (PDB:1JCE)	0	1	1	NA	COG1077	GC_00000015	1	1	2	2
Glutathione synthase, LysX or RimK-type ligase, ATP-grasp superfamily (LysX) (PDB:1GLV)!!!Uncharacterized conserved protein, DUF1704 domain	0	1	1	NA	COG0189!!!COG3930	GC_00000349	1	1	2	2
7,8-dihydro-6-hydroxymethylpterin pyrophosphokinase (folate biosynthesis) (FolK) (PDB:1CBK)	0	1	1	NA	COG0801	GC_00000283	1	1	2	2
Acyl-coenzyme A synthetase/AMP-(fatty) acid ligase (Acs) (PDB:4B2O) (PUBMED:14638756)	0	1	1	NA	COG0365	GC_00000901, GC_00001564, GC_00002671	1	1	2	2
Chaperedoxin CnoX, contains thioredoxin-like and TPR-like domains, YbbN/TrxSC family (CnoX) (PDB:3QDN) (PUBMED:21498507;29754824)	0	1	1	NA	COG3118	GC_00000054, GC_00001130	1	1	2	2
Deoxyadenosine/deoxycytidine kinase (Dck) (PDB:1J90)	0	1	1	NA	COG1428	GC_00001066	1	1	2	2
Periplasmic component TolB of the Tol biopolymer transport system (TolB) (PDB:1C5K)	0	1	1	NA	COG0823	GC_00000260	1	1	2	2
Peptide deformylase (Def) (PDB:1BS4)	0	1	1	NA	COG0242	GC_00000523, GC_00001072	1	1	2	2
Molybdenum cofactor biosynthesis enzyme MoaC (MoaC) (PDB:1EKR) (PUBMED:32239579)	0	1	1	NA	COG0315	GC_00000460	1	1	2	2
Nucleoside diphosphate kinase (Ndk) (PDB:1B4S)	0	1	1	NA	COG0105	GC_00000742	1	1	2	2
Preprotein translocase subunit SecY (SecY) (PDB:1RH5)	0	1	1	NA	COG0201	GC_00000305	1	1	2	2
DNA repair protein RadA/Sms, contains AAA+ ATPase domain (Sms) (PDB:5LKM) (PUBMED:30877841)	0	1	1	NA	COG1066	GC_00000770	1	1	2	2
Lipid A disaccharide synthetase (LpxB) (PDB:5W8N)	0	1	1	NA	COG0763	GC_00000685	1	1	2	2
Isocitrate/isopropylmalate dehydrogenase (LeuB) (PDB:1GC9)	0	1	1	NA	COG0473	GC_00000228, GC_00000462	1	1	2	2
Exonuclease VII, large subunit (XseA)	0	1	1	NA	COG1570	GC_00000659	1	1	2	2
Methionyl-tRNA formyltransferase (Fmt) (PDB:1FMT)	0	1	1	NA	COG0223	GC_00000345, GC_00002129, GC_00002835	1	1	2	2
Biopolymer transport protein ExbB/TolQ (TolQ) (PDB:5SV0)	0	1	1	NA	COG0811	GC_00000777, GC_00001185, GC_00001553	1	1	2	2
DNA-binding transcriptional regulator, MurR/RpiR family, contains HTH and SIS domains (RpiR) (PDB:2O3F)	0	1	1	NA	COG1737	GC_00001320	1	1	2	2
ParA-like ATPase involved in chromosome/plasmid partitioning or cellulose biosynthesis protein BcsQ (ParA) (PDB:6NOO)	0	1	1	NA	COG1192	GC_00000924, GC_00001394	1	1	2	2
Electron transfer flavoprotein, alpha subunit FixB (FixB) (PDB:1EFP)	0	1	1	NA	COG2025	GC_00000200	1	1	2	2
Twin-arginine protein secretion pathway component TatC (TatC) (PDB:4B4A)	0	1	1	NA	COG0805	GC_00000547	1	1	2	2
Membrane carboxypeptidase/penicillin-binding protein (MrcA) (PDB:3D0F)	0	1	1	NA	COG5009	GC_00000059, GC_00000497	1	1	2	2
Two-component response regulator, PleD family, consists of two REC domains and a diguanylate cyclase (GGDEF) domain (PleD) (PDB:1W25)	0	1	1	NA	COG3706	GC_00000058, GC_00000418	1	1	2	2
Predicted arabinose efflux permease AraJ, MFS family (AraJ) (PDB:4LDS)	0	1	1	NA	COG2814	GC_00000099, GC_00000353, GC_00000676, GC_00001983	1	1	2	2
Galactose-1-phosphate uridylyltransferase (GalT) (PDB:1GUP)	0	1	1	NA	COG1085	GC_00001179	1	1	2	2
DNA-binding transcriptional regulator, IscR family (IscR) (PDB:1XD7)	0	1	1	NA	COG1959	GC_00000071, GC_00000723, GC_00001517	1	1	2	2
3-mercaptopyruvate sulfurtransferase SseA, contains two rhodanese domains (SseA) (PDB:1BOH)	0	1	1	NA	COG2897	GC_00000342, GC_00000643, GC_00001218, GC_00001389	1	1	2	2
Type II secretory pathway component GspD/PulD (secretin) (PulD) (PDB:5TCQ)	0	1	1	NA	COG1450	GC_00001346	1	1	2	2
Flp pilus assembly protein CpaB (CpaB)	0	1	1	NA	COG3745	GC_00001239	1	1	2	2
Uncharacterized membrane protein YqaA, VTT domain (YgaA)	0	1	1	NA	COG1238	GC_00000741	1	1	2	2
Predicted RNA-binding protein, contains PUA-like EVE domain (PDB:1WMM)	0	1	1	NA	COG1673	GC_00000369	1	1	2	2
Acetoin utilization deacetylase AcuC or a related deacetylase (AcuC) (PDB:1C3P)	0	1	1	NA	COG0123	GC_00000709, GC_00001117	1	1	2	2
Molybdopterin or thiamine biosynthesis adenylyltransferase (ThiF) (PDB:1ZUD) (PUBMED:32239579)	0	1	1	NA	COG0476	GC_00000161	1	1	2	2
4-hydroxy-tetrahydrodipicolinate synthase/N-acetylneuraminate lyase (DapA) (PDB:2R91) (PUBMED:27574185)	0	1	1	NA	COG0329	GC_00001273, GC_00001759	1	1	2	2
Predicted phosphoribosyltransferase	0	1	1	NA	COG1926	GC_00000807	1	1	2	2
6-phosphofructokinase (PfkA) (PDB:1KZH)	0	1	1	NA	COG0205	GC_00000691	1	1	2	2
S-adenosylmethionine synthetase (MetK) (PDB:1FUG)	0	1	1	NA	COG0192	GC_00000950	1	1	2	2
Lipopolysaccharide export system protein LptA (LptA) (PDB:2R19)	0	1	1	NA	COG1934	GC_00001348	1	1	2	2
Excinuclease UvrABC, nuclease subunit (UvrC) (PDB:2NRT) (PUBMED:24513124)	0	1	1	NA	COG0322	GC_00000093	1	1	2	2
Antitoxin component HicB of the HicAB toxin-antitoxin system (HicB) (PDB:4P78) (PUBMED:19060138)	0	1	1	NA	COG1598	GC_00001473, GC_00001625, GC_00001656, GC_00001802, GC_00002467, GC_00002542, GC_00002677	1	1	2	2
Co-chaperonin GroES (HSP10) (GroES)	0	1	1	NA	COG0234	GC_00000196	1	1	2	2
Pyruvate/2-oxoglutarate dehydrogenase complex, dihydrolipoamide acyltransferase (E2) component (AceF) (PDB:1B5S)	0	1	1	NA	COG0508	GC_00000714, GC_00002435	1	1	2	2
5'-3' exoribonuclease TrpH/YciV (RNase AM), contains PHP domain (YciV) (PDB:3E0F) (PUBMED:25871919)	0	1	1	NA	COG0613	GC_00001384	1	1	2	2
Uncharacterized conserved protein, DUF507 domain	0	1	1	NA	COG2952	GC_00000150, GC_00000760	1	1	2	2
Phosphoserine phosphatase RsbU, regulator of sigma subunit (RsbU) (PDB:5UCG)!!!Signal transduction histidine kinase NtrY involved in nitrogen fixation and metabolism regulation (NtrY)	0	1	1	NA	COG2208!!!COG5000	GC_00000351	1	1	2	2
Recombinational DNA repair protein RecR (RecR) (PDB:2JGR) (PUBMED:26337406)	0	1	1	NA	COG0353	GC_00001221	1	1	2	2
Pyrroline-5-carboxylate reductase (ProC) (PDB:3GT0) (PUBMED:22125496;26507882)	0	1	1	NA	COG0345	GC_00001355	1	1	2	2
Branched-chain amino acid ABC-type transport system, permease component (LivH)	0	1	1	NA	COG0559	GC_00000282, GC_00001515, GC_00001920	1	1	2	2
3-deoxy-D-manno-octulosonic-acid transferase (KdtA) (PDB:2XCI)	0	1	1	NA	COG1519	GC_00000240, GC_00002323	1	1	2	2
Cell division protein CpoB, coordinates peptidoglycan biosynthesis and outer membrane constriction (CpoB) (PDB:2WZ7) (PUBMED:25951518)	0	1	1	NA	COG1729	GC_00000374, GC_00001114	1	1	2	2
Aspartate kinase (MetL1) (PDB:2CDQ)	0	1	1	NA	COG0527	GC_00000132	1	1	2	2
Nucleotide-binding universal stress protein, UspA family (UspA) (PDB:1JMV)	0	1	1	NA	COG0589	GC_00001568, GC_00002646	1	1	2	2
Glutamine synthetase (GlnA) (PDB:1F1H)	0	1	1	NA	COG0174	GC_00000945, GC_00001297	1	1	2	2
Pyridoxine 5'-phosphate synthase PdxJ (PdxJ) (PDB:1HO1)	0	1	1	NA	COG0854	GC_00000988	1	1	2	2
DNA-directed RNA polymerase, alpha subunit/40 kD subunit (RpoA) (PDB:4KN7)	0	1	1	NA	COG0202	GC_00000705	1	1	2	2
Tetraacyldisaccharide-1-P 4'-kinase (Lipid A 4'-kinase) (LpxK) (PDB:4EHW)	0	1	1	NA	COG1663	GC_00000764	1	1	2	2
Ribosomal protein L11 methylase PrmA (PrmA) (PDB:3GRZ)	0	1	1	NA	COG2264	GC_00000830, GC_00001752, GC_00001829	1	1	2	2
Permease of the drug/metabolite transporter (DMT) superfamily (RhaT) (PDB:5I20)	0	1	1	NA	COG0697	GC_00000920, GC_00001150	1	1	2	2
Predicted aminopeptidase	0	1	1	NA	COG4324	GC_00001055	1	1	2	2
Ribosome-interacting GTPase RBG1 (Rbg1) (PDB:4A9A)	0	1	1	NA	COG1163	GC_00001321	1	1	2	2
3'-phosphoadenosine 5'-phosphosulfate sulfotransferase (PAPS reductase)/FAD synthetase or related enzyme (CysD) (PDB:1ZUN)	0	1	1	NA	COG0175	GC_00000521	1	1	2	2
ABC-type glycerol-3-phosphate transport system, periplasmic component (UgpB) (PDB:2Z8D)	0	1	1	NA	COG1653	GC_00000644	1	1	2	2
3-deoxy-D-manno-octulosonic acid (KDO) 8-phosphate synthase (KdsA) (PDB:1G7U)	0	1	1	NA	COG2877	GC_00001068	1	1	2	2
Thiazole synthase ThiGH, ThiG subunit (thiamin biosynthesis) (ThiG) (PDB:1TYG)	0	1	1	NA	COG2022	GC_00000868	1	1	2	2
Gamma-glutamylcysteine synthetase (Gsh2) (PDB:2GWD)	0	1	1	NA	COG3572	GC_00001317	1	1	2	2
Broad specificity polyphosphatase and 5'/3'-nucleotidase SurE (SurE) (PDB:2V4N)	0	1	1	NA	COG0496	GC_00000242	1	1	2	2
Flagellar basal body lipoprotein FlgP, LPP20 family (FlgP) (PUBMED:17041040;19592588;30559113)	0	1	1	NA	COG3018	GC_00000297	1	1	2	2
Type IV pilus assembly protein PilF/PilW (PilF) (PDB:2VQ2) (PUBMED:16403447)	0	1	1	NA	COG3063	GC_00000010, GC_00000396, GC_00001387, GC_00001598, GC_00001904	1	1	2	2
2,3-bisphosphoglycerate-independent phosphoglycerate mutase, archeal type (ApgM) (PDB:2ZKT)	0	1	1	NA	COG3635	GC_00000392, GC_00000511	1	1	2	2
Zn-dependent protease with chaperone function (HtpX) (PDB:2YPT)	0	1	1	NA	COG0501	GC_00000593, GC_00001731	1	1	2	2
N-formylglutamate amidohydrolase (HutG)	0	1	1	NA	COG3741	GC_00001224	1	1	2	2
Lipopolysaccharide export LptBFGC system, permease protein LptF (LptF) (PDB:6S8H)	0	1	1	NA	COG0795	GC_00000464, GC_00001551	1	1	2	2
Small ligand-binding sensory domain FIST (FIST) (PUBMED:17855421)	0	1	1	NA	COG4398	GC_00000783	1	1	2	2
NAD-dependent protein deacetylase, SIR2 family (SIR2) (PDB:1M2N)	0	1	1	NA	COG0846	GC_00001316	1	1	2	2
Fe-S cluster assembly iron-binding protein IscA (IscA) (PDB:1R94)	0	1	1	NA	COG0316	GC_00001393	1	1	2	2
Cytoskeletal protein RodZ, contains Xre-like HTH and DUF4115 domains (RodZ) (PDB:3FYM)	0	1	1	NA	COG1426	GC_00000923, GC_00001689	1	1	2	2
ABC-type glycerol-3-phosphate transport system, permease component (UgpE) (PDB:1VR4)	0	1	1	NA	COG0395	GC_00000556	1	1	2	2
Glycyl-tRNA synthetase, beta subunit (GlyS)	0	1	1	NA	COG0751	GC_00000276	1	1	2	2
Phosphoribosylformimino-5-aminoimidazole carboxamide ribonucleotide (ProFAR) isomerase (HisA) (PDB:4U28)	0	1	1	NA	COG0106	GC_00001205	1	1	2	2
Ribonuclease PH (Rph) (PDB:1UDO)	0	1	1	NA	COG0689	GC_00000313	1	1	2	2
Acylphosphatase (AcyP) (PDB:1APS)	0	1	1	NA	COG1254	GC_00001209	1	1	2	2
Chromosome segregation and condensation protein ScpB (ScpB) (PDB:1T6S)	0	1	1	NA	COG1386	GC_00000181	1	1	2	2
Alanine racemase (Alr) (PDB:1BD0)	0	1	1	NA	COG0787	GC_00000856	1	1	2	2
Glutamate synthase domain 2 (GltB2) (PDB:1EA0)	0	1	1	NA	COG0069	GC_00000365	1	1	2	2
Transcriptional regulator NrdR, contains Zn-ribbon and ATP-cone domains (NrdR)	0	1	1	NA	COG1327	GC_00001001	1	1	2	2
Arginase/agmatinase family enzyme (SpeB) (PDB:1CEV)	0	1	1	NA	COG0010	GC_00001302	1	1	2	2
Nicotinate-nucleotide pyrophosphorylase (NadC) (PDB:1O4U)	0	1	1	NA	COG0157	GC_00001305	1	1	2	2
4-hydroxy-L-threonine phosphate dehydrogenase PdxA (PdxA) (PDB:1PS6)	0	1	1	NA	COG1995	GC_00000197	1	1	2	2
Biopolymer transport protein ExbD (ExbD) (PDB:2JWK)	0	1	1	NA	COG0848	GC_00000798, GC_00000935, GC_00001587	1	1	2	2
Argininosuccinate synthase (ArgG) (PDB:1J1Z)	0	1	1	NA	COG0137	GC_00000056	1	1	2	2
Leucyl-tRNA synthetase (LeuS) (PDB:6LPF)	0	1	1	NA	COG0495	GC_00001041	1	1	2	2
6,7-dimethyl-8-ribityllumazine synthase (Riboflavin synthase beta chain) (RibE) (PDB:1C2Y)	0	1	1	NA	COG0054	GC_00000123	1	1	2	2
Delta-aminolevulinic acid dehydratase, porphobilinogen synthase (HemB) (PDB:1I8J)	0	1	1	NA	COG0113	GC_00000198	1	1	2	2
Cytoskeletal protein CcmA, bactofilin family (CcmA) (PDB:2N3D)	0	1	1	NA	COG1664	GC_00000368, GC_00001510	1	1	2	2
Flp pilus assembly protein, peptidase CpaA (CpaA) (PDB:3S0X) (PUBMED:19493340)	0	1	1	NA	COG4960	GC_00001293	1	1	2	2
Glycine/serine hydroxymethyltransferase (GlyA) (PDB:1BJ4)	0	1	1	NA	COG0112	GC_00001109	1	1	2	2
Flavin prenyltransferase UbiX (UbiX) (PDB:1SBZ) (PUBMED:28754323;26083743)	0	1	1	NA	COG0163	GC_00000507	1	1	2	2
Small-conductance mechanosensitive channel (MscS) (PDB:2OAU)	0	1	1	NA	COG0668	GC_00001220	1	1	2	2
Uncharacterized conserved protein YggU, UPF0235/DUF167 family (YggU) (PDB:1JRM)	0	1	1	NA	COG1872	GC_00000646	1	1	2	2
Predicted naringenin-chalcone synthase (BH0617) (PDB:1BI5)	0	1	1	NA	COG3424	GC_00001368	1	1	2	2
Cytochrome c-type biogenesis protein CcmH/NrfF (NrfF) (PDB:2HL7)	0	1	1	NA	COG3088	GC_00000256	1	1	2	2
Shikimate 5-dehydrogenase (AroE) (PDB:1NPD)	0	1	1	NA	COG0169	GC_00000409	1	1	2	2
H+/Cl- antiporter ClcA (ClcA) (PDB:1KPK)!!!Trk/Ktr K+ transport system regulatory component TrkA/KtrA/KtrC, RCK domain (TrkA) (PDB:4XTT) (PUBMED:23815639;25957408;31868587;32095817)	0	1	1	NA	COG0038!!!COG0569	GC_00000510	1	1	2	2
Protein-L-isoaspartate O-methyltransferase (Pcm) (PDB:3LBF) (PUBMED:24909784)	0	1	1	NA	COG2518	GC_00000249, GC_00001011	1	1	2	2
Uncharacterized conserved protein YqeY, may have tRNA amino acid amidase activity (YqeY) (PDB:1NG6)	0	1	1	NA	COG1610	GC_00000347	1	1	2	2
Transcription antitermination protein NusB (NusB) (PDB:1EY1) (PUBMED:21652641)	0	1	1	NA	COG0781	GC_00000667	1	1	2	2
Transmembrane transcriptional regulator RsiW (anti-sigma-W factor) (RsiW)	0	1	1	NA	COG5662	GC_00000677, GC_00001208	1	1	2	2
Ribosomal 30S subunit maturation factor RimM, required for 16S rRNA processing (RimM) (PDB:2QGG)	0	1	1	NA	COG0806	GC_00001051	1	1	2	2
Inosine-uridine nucleoside N-ribohydrolase (URH1) (PDB:1EZR)	0	1	1	NA	COG1957	GC_00001335	1	1	2	2
23S rRNA G2069 N7-methylase RlmK or C1962 C5-methylase RlmI (RlmK) (PDB:2B78)	0	1	1	NA	COG1092	GC_00000571	1	1	2	2
Periplasmic serine protease, S1-C subfamily, contain C-terminal PDZ domain (DegQ) (PDB:2HGA) (PUBMED:29686141)	0	1	1	NA	COG0265	GC_00000350, GC_00000980, GC_00001018, GC_00001853, GC_00001952	1	1	2	2
Transketolase, C-terminal subunit (TktA2)	0	1	1	NA	COG3958	GC_00001223, GC_00002664	1	1	2	2
Radical SAM superfamily enzyme (YhcC)	0	1	1	NA	COG1242	GC_00000810	1	1	2	2
tRNA-binding EMAP/Myf domain (EMAP) (PDB:1MKH)!!!Methionyl-tRNA synthetase (MetG) (PDB:1A8H)	0	1	1	NA	COG0073!!!COG0143	GC_00000499	1	1	2	2
Flp pilus assembly protein, pilin Flp (Flp)	0	1	1	NA	COG3847	GC_00000004	1	1	2	2
Ribosomal protein L14 (RplN) (PDB:4V4H)	0	1	1	NA	COG0093	GC_00000142	1	1	2	2
Ribosomal protein L27 (RpmA) (PDB:1VS6)	0	1	1	NA	COG0211	GC_00000156	1	1	2	2
Predicted glycosyl hydrolase, contains GH57 and DUF1957 domains (PDB:1UFA)	0	1	1	NA	COG1543	GC_00001174	1	1	2	2
Thymidylate kinase (Tmk) (PDB:3LV8)	0	1	1	NA	COG0125	GC_00001065	1	1	2	2
Cell division protein FtsB (FtsB) (PDB:4IFF)	0	1	1	NA	COG2919	GC_00001192	1	1	2	2
5-enolpyruvylshikimate-3-phosphate synthase (AroA) (PDB:4N3P)	0	1	1	NA	COG0128	GC_00001135	1	1	2	2
Fe-S cluster carrier ATPase, Mrp/ApbC/NBP35 family (Mrp) (PDB:2PH1) (PUBMED:18616280;19114487;31709520)	0	1	1	NA	COG0489	GC_00000213, GC_00002916	1	1	2	2
Glycogen synthase (GlgA) (PDB:1RZU)	0	1	1	NA	COG0297	GC_00000371	1	1	2	2
Uncharacterized conserved protein YpbQ, isoprenylcysteine carboxyl methyltransferase (ICMT) family (YpbQ)	0	1	1	NA	COG1755	GC_00000308	1	1	2	2
Small heat shock protein IbpA, HSP20 family (IbpA) (PDB:1GME)	0	1	1	NA	COG0071	GC_00000118, GC_00002289	1	1	2	2
NADH:ubiquinone oxidoreductase subunit 2 (chain N) (NuoN) (PDB:4HE8)	0	1	1	NA	COG1007	GC_00000966	1	1	2	2
Purine nucleoside phosphoramidase/Ap4A hydrolase, histidine triade (HIT) family (HinT) (PDB:1AV5) (PUBMED:20934431)	0	1	1	NA	COG0537	GC_00000163, GC_00001415	1	1	2	2
MoxR-like ATPase (MoxR) (PDB:2R44)!!!vWFA (von Willebrand factor type A) domain of Mg and Co chelatases (ChlD)	0	1	1	NA	COG0714!!!COG1240	GC_00000009	1	1	2	2
Divalent cation tolerance protein CutA (CutA1) (PDB:1NAQ)	0	1	1	NA	COG1324	GC_00000861	1	1	2	2
Phosphoserine phosphatase RsbU, regulator of sigma subunit (RsbU) (PDB:5UCG)	0	1	1	NA	COG2208	GC_00000968, GC_00002931	1	1	2	2
Deoxyxylulose-5-phosphate synthase (Dxs) (PDB:2O1S)	0	1	1	NA	COG1154	GC_00000795	1	1	2	2
Homoaconitase/3-isopropylmalate dehydratase large subunit (LeuC) (PDB:4KP1)	0	1	1	NA	COG0065	GC_00000098	1	1	2	2
Predicted phosphodiesterase, calcineurin family (YfcE) (PDB:1SU1) (PUBMED:17586769)	0	1	1	NA	COG0622	GC_00000590, GC_00000627	1	1	2	2
ABC-type branched-chain amino acid transport system, ATPase component LivG (LivG) (PDB:1G9X) (PUBMED:29514851)	0	1	1	NA	COG0411	GC_00001512, GC_00001513	1	1	2	2
Carbonic anhydrase or acetyltransferase, isoleucine patch superfamily (PaaY) (PDB:6IVE)	0	1	1	NA	COG0663	GC_00001088	1	1	2	2
Thioredoxin reductase (TrxB) (PDB:3FBS)	0	1	1	NA	COG0492	GC_00001124, GC_00002338	1	1	2	2
Ribosomal protein S3 (RpsC) (PDB:1VS6)	0	1	1	NA	COG0092	GC_00000799	1	1	2	2
Septal ring factor EnvC, activator of murein hydrolases AmiA and AmiB (EnvC)	0	1	1	NA	COG4942	GC_00001155	1	1	2	2
Exoribonuclease R (VacB) (PDB:6H25)	0	1	1	NA	COG0557	GC_00001128	1	1	2	2
Sugar phosphate isomerase/epimerase (YcjR) (PDB:3KTC) (PUBMED:30742415)	0	1	1	NA	COG1082	GC_00000958, GC_00001120, GC_00001339	1	1	2	2
Twin-arginine protein secretion pathway components TatA and TatB (TatA) (PDB:2L16)	0	1	1	NA	COG1826	GC_00000341, GC_00000712, GC_00000753	1	1	2	2
S-adenosylhomocysteine hydrolase (SAM1) (PDB:1A7A)	0	1	1	NA	COG0499	GC_00001063	1	1	2	2
D-aminoacyl-tRNA deacylase (Dtd) (PDB:1J7G) (PUBMED:10918062;16902403;24302572)	0	1	1	NA	COG1490	GC_00000919	1	1	2	2
Transcription termination factor Rho (Rho) (PDB:1PVO)	0	1	1	NA	COG1158	GC_00001386	1	1	2	2
Bacterial nucleoid DNA-binding protein IHF-alpha (HimA) (PDB:1B8Z)	0	1	1	NA	COG0776	GC_00000104, GC_00000126, GC_00001412	1	1	2	2
Cytochrome c551/c552 (CytC552) (PDB:2ZXY)	0	1	1	NA	COG4654	GC_00000922	1	1	2	2
Adenylosuccinate synthase (PurA) (PDB:1ADE)	0	1	1	NA	COG0104	GC_00000855	1	1	2	2
Pilus assembly protein, ATPase of CpaF family (CpaF)	0	1	1	NA	COG4962	GC_00000776	1	1	2	2
Ribosomal silencing factor RsfS, regulates association of 30S and 50S subunits (RsfS) (PDB:6SJ6)	0	1	1	NA	COG0799	GC_00000468	1	1	2	2
Guanylate kinase (Gmk) (PDB:1EX6)	0	1	1	NA	COG0194	GC_00000986	1	1	2	2
Phospholipid biosynthesis protein PlsY, probable glycerol-3-phosphate acyltransferase (PlsY) (PDB:5XJ5) (PUBMED:29684280)	0	1	1	NA	COG0344	GC_00001265	1	1	2	2
CubicO group peptidase, beta-lactamase class C family (AmpC) (PDB:1BLS)	0	1	1	NA	COG1680	GC_00000769	1	1	2	2
Phosphatidylserine synthase (PssA)	0	1	1	NA	COG1183	GC_00000932, GC_00001381	1	1	2	2
DNA gyrase/topoisomerase IV, subunit B (GyrB) (PDB:1EI1)	0	1	1	NA	COG0187	GC_00000739	1	1	2	2
PMT family glycosyltransferase ArnT/Agl22, involved in glycosylation of proteins and lipid IVA (ArnT) (PDB:5EZM) (PUBMED:16226890;31233657;32706435)	0	1	1	NA	COG1807	GC_00000235, GC_00001225, GC_00002941	1	1	2	2
Ribosomal protein L24 (RplX) (PDB:1VS6)	0	1	1	NA	COG0198	GC_00000858	1	1	2	2
UDP-3-O-[3-hydroxymyristoyl] glucosamine N-acyltransferase (LpxD) (PDB:6P83)	0	1	1	NA	COG1044	GC_00000379	1	1	2	2
ADP-heptose synthase, bifunctional sugar kinase/adenylyltransferase (RfaE) (PDB:5X9Q)	0	1	1	NA	COG2870	GC_00000892	1	1	2	2
Protoheme ferro-lyase (ferrochelatase) (HemH) (PDB:1AK1)	0	1	1	NA	COG0276	GC_00000600	1	1	2	2
3-deoxy-D-arabino-heptulosonate 7-phosphate (DAHP) synthase (AroGA) (PDB:5J6F)	0	1	1	NA	COG2876	GC_00000025	1	1	2	2
6-pyruvoyl-tetrahydropterin synthase (QueD) (PDB:1B66) (PUBMED:14660578;17384645)	0	1	1	NA	COG0720	GC_00000995, GC_00001122	1	1	2	2
Fe-S cluster-containing oxidoreductase, includes glycolate oxidase subunit GlcF (GlpC)!!!FAD/FMN-containing lactate dehydrogenase/glycolate oxidase (GlcD) (PDB:1AHU)	0	1	1	NA	COG0247!!!COG0277	GC_00000990	1	1	2	2
TolB amino-terminal domain (function unknown) (TolBN) (PDB:1C5K) (PUBMED:10673426;24821816)	0	1	1	NA	COG5616	GC_00000091	1	1	2	2
Nicotinamidase-related amidase (PncA) (PDB:1ILW)	0	1	1	NA	COG1335	GC_00000635, GC_00001843	1	1	2	2
RNA polymerase-interacting regulator, CarD/CdnL/TRCF family (CdnL) (PDB:4ILU)	0	1	1	NA	COG1329	GC_00000746, GC_00001069	1	1	2	2
Dephospho-CoA kinase (CoaE) (PDB:1JJV)	0	1	1	NA	COG0237	GC_00000821	1	1	2	2
Glycine/D-amino acid oxidase (deaminating) (DadA) (PDB:3AWI)	0	1	1	NA	COG0665	GC_00000083	1	1	2	2
Nucleotide monophosphate nucleosidase PpnN/YdgH, Lonely Guy (LOG) family (PpnN) (PDB:2PMB) (PUBMED:25728768;27941785;31023582;31420341)	0	1	1	NA	COG1611	GC_00000504, GC_00001456	1	1	2	2
Excinuclease UvrABC helicase subunit UvrB (UvrB) (PDB:1C4O)	0	1	1	NA	COG0556	GC_00000528	1	1	2	2
NADH:ubiquinone oxidoreductase subunit 6 (chain J) (NuoJ) (PDB:4HE8)	0	1	1	NA	COG0839	GC_00001143	1	1	2	2
Ribosomal protein L2 (RplB) (PDB:1VS6)	0	1	1	NA	COG0090	GC_00001040	1	1	2	2
Cyclopropane fatty-acyl-phospholipid synthase and related methyltransferases (Cfa) (PDB:5Z9O)	0	1	1	NA	COG2230	GC_00000516, GC_00002532	1	1	2	2
Ribosomal protein L25 (general stress protein Ctc) (RplY) (PDB:1B75)	0	1	1	NA	COG1825	GC_00001375	1	1	2	2
Acyl CoA:acetate/3-ketoacid CoA transferase, alpha subunit (AtoD) (PDB:1K6D)	0	1	1	NA	COG1788	GC_00000149	1	1	2	2
Predicted dehydrogenase (MviM) (PDB:3UUW)	0	1	1	NA	COG0673	GC_00000289, GC_00000393, GC_00001716, GC_00002498, GC_00002654	1	1	2	2
Histidinol phosphatase or related hydrolase of the PHP family (HIS2) (PDB:1M65)!!!DNA polymerase/3'-5' exonuclease PolX (PolX) (PDB:1BPB)	0	1	1	NA	COG1387!!!COG1796	GC_00000710	1	1	2	2
Endolytic transglycosylase MltG, terminates peptidoglycan polymerization (MltG) (PDB:2R1F) (PUBMED:26507882)	0	1	1	NA	COG1559	GC_00001108	1	1	2	2
Ribosomal protein L23 (RplW) (PDB:1VS6)	0	1	1	NA	COG0089	GC_00000363	1	1	2	2
Phosphoheptose isomerase (GmhA) (PDB:1G76)	0	1	1	NA	COG0279	GC_00001374	1	1	2	2
RNase adaptor protein RapZ for GlmZ sRNA degradation, contains a P-loop ATPase domain (RapZ) (PDB:5O5O) (PUBMED:23475961)	0	1	1	NA	COG1660	GC_00000280	1	1	2	2
Copper oxidase (laccase) domain (YfiH) (PDB:1RV9)	0	1	1	NA	COG1496	GC_00000421	1	1	2	2
Prephenate dehydrogenase (TyrA) (PDB:2F1K)	0	1	1	NA	COG0287	GC_00000466	1	1	2	2
Uncharacterized conserved protein YyaL, SSP411 family, contains thoiredoxin and six-hairpin glycosidase-like domains (YyaL) (PDB:3IRA)	0	1	1	NA	COG1331	GC_00000585, GC_00000913	1	1	2	2
Ketol-acid reductoisomerase (IlvC) (PDB:1NP3)	0	1	1	NA	COG0059	GC_00001351	1	1	2	2
Ubiquinone/menaquinone biosynthesis C-methylase UbiE/MenG (UbiE) (PDB:4OBW)	0	1	1	NA	COG2226	GC_00000323, GC_00000325, GC_00000506, GC_00001024, GC_00001325, GC_00001560, GC_00001636, GC_00001836, GC_00001894, GC_00001989, GC_00002282, GC_00002478, GC_00002530, GC_00002826, GC_00002839	1	1	2	2
DNA polymerase III, gamma/tau subunits (DnaX) (PDB:1A5T)	0	1	1	NA	COG2812	GC_00000465, GC_00000904	1	1	2	2
Predicted Mg-chelatase, contains ChlI-like and ATPase domains, YifB family (YifB)	0	1	1	NA	COG0606	GC_00000096, GC_00001771	1	1	2	2
Predicted antitoxin component of a toxin-antitoxin system, DUF433 family (PDB:2GA1)	0	1	1	NA	COG2442	GC_00000137	1	1	2	2
Chorismate dehydratase (menaquinone biosynthesis, futalosine pathway) (MqnA) (PDB:2I6E)	0	1	1	NA	COG1427	GC_00000389	1	1	2	2
Homoserine dehydrogenase (ThrA) (PDB:5AVO) (PUBMED:29124164)	0	1	1	NA	COG0460	GC_00000287	1	1	2	2
tRNA A37 threonylcarbamoyladenosine biosynthesis protein TsaE (TsaE) (PDB:1FL9)	0	1	1	NA	COG0802	GC_00000160	1	1	2	2
Peptidyl-tRNA hydrolase (Pth) (PDB:1RYB) (PUBMED:11835511)	0	1	1	NA	COG0193	GC_00000695	1	1	2	2
Exonuclease VII small subunit (XseB) (PDB:1VP7)	0	1	1	NA	COG1722	GC_00000166	1	1	2	2
O-acetyl-ADP-ribose deacetylase (regulator of RNase III), contains Macro domain (YmdB) (PDB:1HJZ)	0	1	1	NA	COG2110	GC_00000519	1	1	2	2
Glutathione synthase, LysX or RimK-type ligase, ATP-grasp superfamily (LysX) (PDB:1GLV)	0	1	1	NA	COG0189	GC_00000358, GC_00001105, GC_00001614	1	1	2	2
Deoxyhypusine synthase (DYS1) (PDB:1DHS)	0	1	1	NA	COG1899	GC_00000526	1	1	2	2
ABC-type transport system involved in cytochrome c biogenesis, permease component (CcmC)	0	1	1	NA	COG0755	GC_00000277, GC_00000327	1	1	2	2
dsRNA-specific ribonuclease (Rnc) (PDB:1DI2)	0	1	1	NA	COG0571	GC_00001369	1	1	2	2
Folate-dependent tRNA-U54 methylase TrmFO/GidA (TrmFO) (PUBMED:16027442)	0	1	1	NA	COG1206	GC_00001050	1	1	2	2
Carbamoylphosphate synthase small subunit (CarA) (PDB:1C30)	0	1	1	NA	COG0505	GC_00000456	1	1	2	2
Phosphoglycerate dehydrogenase or related dehydrogenase (SerA) (PDB:3OET)	0	1	1	NA	COG0111	GC_00001340	1	1	2	2
Transcription termination/antitermination protein NusG (NusG) (PDB:3EWG) (PUBMED:19500594)	0	1	1	NA	COG0250	GC_00000570, GC_00001212	1	1	2	2
ABC-type branched-chain amino acid transport system, periplasmic component (LivK) (PDB:1USG)	0	1	1	NA	COG0683	GC_00001073, GC_00001480, GC_00001827	1	1	2	2
Ribosomal protein S5 (RpsE) (PDB:4V4H)	0	1	1	NA	COG0098	GC_00000130	1	1	2	2
Prephenate dehydratase (PheA2) (PDB:1PHZ)!!!Chorismate mutase (PheA) (PDB:1ECM)	0	1	1	NA	COG0077!!!COG1605	GC_00000565	1	1	2	2
Glycosyltransferase involved in cell wall bisynthesis (WcaA) (PDB:5MLZ)!!!Uncharacterized conserved protein, glycosyltransferase A (GT-A) superfamily, DUF2064 family (PDB:3CGX)	0	1	1	NA	COG0463!!!COG3222	GC_00000757	1	1	2	2
Excinuclease UvrABC ATPase subunit (UvrA) (PDB:2R6F)	0	1	1	NA	COG0178	GC_00000534, GC_00001211	1	1	2	2
Succinyl-CoA synthetase, alpha subunit (SucD) (PDB:1CQI)	0	1	1	NA	COG0074	GC_00000759	1	1	2	2
DNA topoisomerase IA (TopA) (PDB:1CY0)!!!DNA topoisomerase I, ssDNA-binding Zn-finger and Zn-ribbon domains (YrdD) (PDB:1YUA)	0	1	1	NA	COG0550!!!COG0551	GC_00000404	1	1	2	2
Queuine/archaeosine tRNA-ribosyltransferase (Tgt) (PDB:1XW8) (PUBMED:15805528)	0	1	1	NA	COG0343	GC_00000038	1	1	2	2
Ribosomal protein L19 (RplS) (PDB:1VS6) (PUBMED:27941785)	0	1	1	NA	COG0335	GC_00000895	1	1	2	2
ABC-type transport system, periplasmic component (DdpA) (PDB:3RQT)	0	1	1	NA	COG0747	GC_00000680, GC_00000982	1	1	2	2
Regulator of protease activity HflC, stomatin/prohibitin superfamily (HflC)	0	1	1	NA	COG0330	GC_00000097, GC_00000230, GC_00001354	1	1	2	2
Cyclic di-AMP-specific phosphodiesterase PgpH, HD superfamily (PgpH) (PUBMED:25583510)	0	1	1	NA	COG1480	GC_00000453	1	1	2	2
Peptodoglycan polymerase FtsW/RodA/SpoVE (FtsW) (PDB:6BAR) (PUBMED:30692671)	0	1	1	NA	COG0772	GC_00000586, GC_00000902	1	1	2	2
ABC-type Fe3+ transport system, periplasmic component (AfuA) (PDB:6IVY)	0	1	1	NA	COG1840	GC_00000265	1	1	2	2
UDP-N-acetylenolpyruvoylglucosamine reductase (MurB) (PDB:2MBR)	0	1	1	NA	COG0812	GC_00000515	1	1	2	2
Gamma-glutamyl-gamma-aminobutyrate hydrolase PuuD (putrescine degradation), contains GATase1-like domain (PuuD) (PDB:1L9X)	0	1	1	NA	COG2071	GC_00000559	1	1	2	2
Lysyl-tRNA synthetase (class II) (LysU) (PDB:1BBU)	0	1	1	NA	COG1190	GC_00000541	1	1	2	2
6-phosphogluconate dehydrogenase (decarboxylating) (YqeC) (PDB:4E21)	0	1	1	NA	COG1023	GC_00001250	1	1	2	2
Ribosomal protein L22 (RplV) (PDB:1VS6)	0	1	1	NA	COG0091	GC_00000129	1	1	2	2
Protein thiol-disulfide isomerase DsbC (DsbG) (PDB:2HI7)	0	1	1	NA	COG1651	GC_00001023, GC_00001939	1	1	2	2
Fe-S cluster assembly ATPase SufC (SufC) (PDB:2D3W)	0	1	1	NA	COG0396	GC_00000328	1	1	2	2
Flp pilus assembly ATPase CpaE/TadZ, contains N-terminal REC/TadZ_N domain (CpaE) (PDB:4LDA)	0	1	1	NA	COG4963	GC_00000427	1	1	2	2
Tetratricopeptide (TPR) repeat (TPR) (PDB:3AS4)!!!Glyoxylase or a related metal-dependent hydrolase, beta-lactamase superfamily II (GloB) (PDB:1QH3) (PUBMED:25670698)	0	1	1	NA	COG0457!!!COG0491	GC_00000411	1	1	2	2
Aspartate 1-decarboxylase (PanD) (PDB:1AW8)	0	1	1	NA	COG0853	GC_00000838	1	1	2	2
NAD/NADP transhydrogenase alpha subunit (PntA) (PDB:1F8G)	0	1	1	NA	COG3288	GC_00000285, GC_00001203	1	1	2	2
GTPase Era, involved in 16S rRNA processing (Era) (PDB:1EGA)	0	1	1	NA	COG1159	GC_00000666	1	1	2	2
Aconitase A (AcnA) (PDB:1ACO)	0	1	1	NA	COG1048	GC_00000034	1	1	2	2
RecG-like helicase (RecG) (PDB:1GM5)!!!Bifunctional DNA-binding transcriptional regulator of stationary/sporulation/toxin gene expression and antitoxin component of the YhaV-PrlF toxin-antitoxin module (AbrB) (PDB:2RO5)	0	1	1	NA	COG1200!!!COG2002	GC_00000937	1	1	2	2
Nucleoside-diphosphate-sugar epimerase (WcaG) (PDB:2X4G)	0	1	1	NA	COG0451	GC_00000359, GC_00000772, GC_00000784, GC_00000826, GC_00000841, GC_00000949, GC_00000955, GC_00001490, GC_00002469, GC_00002709, GC_00002769, GC_00002923	1	1	2	2
Methylmalonyl-CoA mutase, N-terminal domain/subunit (Sbm) (PDB:6OXC)	0	1	1	NA	COG1884	GC_00000022	1	1	2	2
Phytoene/squalene synthetase (ERG9) (PDB:3WEK)	0	1	1	NA	COG1562	GC_00000223, GC_00001163	1	1	2	2
Fumarate reductase subunit C (FrdC) (PDB:4KX6)	0	1	1	NA	COG3029	GC_00001311	1	1	2	2
NADH:ubiquinone oxidoreductase subunit 4 (chain M) (NuoM) (PDB:6HUM)	0	1	1	NA	COG1008	GC_00000896	1	1	2	2
Pyruvate/2-oxoglutarate/acetoin dehydrogenase complex, dehydrogenase (E1) component, beta subunit (AcoB) (PDB:2OZL)	0	1	1	NA	COG0022	GC_00000899, GC_00002767	1	1	2	2
ABC-type Mn2+/Zn2+ transport system, permease component (ZnuB)	0	1	1	NA	COG1108	GC_00001693, GC_00001940	1	1	2	2
Type II secretory pathway, component PulK (PulK) (PDB:5VTM)	0	1	1	NA	COG3156	GC_00001353	1	1	2	2
Transcription-repair coupling factor (superfamily II helicase) (Mfd) (PDB:2EYQ)	0	1	1	NA	COG1197	GC_00000060	1	1	2	2
Carbamoylphosphate synthase large subunit (CarB) (PDB:1C30)	0	1	1	NA	COG0458	GC_00000199	1	1	2	2
Cell fate regulator YaaT, PSP1 superfamily (controls sporulation, competence, biofilm development) (YaaT) (PUBMED:23490197)	0	1	1	NA	COG1774	GC_00000261	1	1	2	2
Pyruvate:ferredoxin oxidoreductase or related 2-oxoacid:ferredoxin oxidoreductase, alpha subunit (PorA) (PDB:5C4I)!!!Pyruvate:ferredoxin oxidoreductase or related 2-oxoacid:ferredoxin oxidoreductase, gamma subunit (PorG) (PDB:1B0P)	0	1	1	NA	COG0674!!!COG1014	GC_00000472	1	1	2	2
ABC-type dipeptide/oligopeptide/nickel transport system, permease component (DppC)	0	1	1	NA	COG1173	GC_00000021	1	1	2	2
Dihydroorotate dehydrogenase (PyrD) (PDB:1GT8)	0	1	1	NA	COG0167	GC_00001104	1	1	2	2
Response regulator c-di-GMP phosphodiesterase, RpfG family, contains REC and HD-GYP domains (RpfG)!!!Signal transduction histidine kinase NtrB, nitrogen specific (NtrB) (PUBMED:23893111)!!!Cyclic di-GMP metabolism protein, combines GGDEF and EAL domains with a 6TM membrane domain	0	1	1	NA	COG3437!!!COG3852!!!COG5001	GC_00000708	1	1	2	2
Phenylalanyl-tRNA synthetase beta subunit (PheT) (PDB:3L4G)!!!tRNA-binding EMAP/Myf domain (EMAP) (PDB:1MKH)	0	1	1	NA	COG0072!!!COG0073	GC_00000100	1	1	2	2
Phosphatidylglycerophosphatase A (PgpA) (PDB:1RFZ)	0	1	1	NA	COG1267	GC_00001391	1	1	2	2
Ribonuclease BN, tRNA processing enzyme (ElaC) (PDB:1WW1)	0	1	1	NA	COG1234	GC_00001180, GC_00001815	1	1	2	2
Prepilin signal peptidase PulO (type II secretory pathway) or related peptidase (PulO)	0	1	1	NA	COG1989	GC_00000999	1	1	2	2
Ferredoxin (Fer) (PDB:1IQZ)	0	1	1	NA	COG1141	GC_00000112	1	1	2	2
Endonuclease IV (Nfo) (PDB:2NQH)	1.33333	0.248213	0.989202	sed	COG0648	GC_00001460	1	0.5	2	2
Uncharacterized copper-binding protein, cupredoxin-like subfamily	1.33333	0.248213	0.989202	sed	COG4454	GC_00001682, GC_00002577	1	0.5	2	2
REP element-mobilizing transposase RayT (RAYT) (PDB:4ER8)	1.33333	0.248213	0.989202	sed	COG1943	GC_00001809, GC_00002840, GC_00002850	1	0.5	2	2
Aminopyrimidine aminohydrolase TenA (thiamine salvage pathway) (TenA) (PDB:2QCX) (PUBMED:17618314)	1.33333	0.248213	0.989202	sed	COG0819	GC_00001514, GC_00001870	1	0.5	2	2
Translation elongation factor P (EF-P)/translation initiation factor 5A (eIF-5A) (Efp) (PDB:1UEB)	1.33333	0.248213	0.989202	sed	COG0231	GC_00001330	1	0.5	2	2
Phosphoenolpyruvate carboxykinase, ATP-dependent (PckA) (PDB:1AQ2)	1.33333	0.248213	0.989202	sed	COG1866	GC_00001570	1	0.5	2	2
Acyl-[acyl carrier protein]--UDP-N-acetylglucosamine O-acyltransferase (LpxA) (PDB:1J2Z)	1.33333	0.248213	0.989202	sed	COG1043	GC_00000987	1	0.5	2	2
Xaa-Pro aminopeptidase (PepP) (PDB:1A16)	1.33333	0.248213	0.989202	sed	COG0006	GC_00001534	1	0.5	2	2
Ribosome-binding factor RbfA (RbfA) (PDB:1JOS)	1.33333	0.248213	0.989202	sed	COG0858	GC_00001433	1	0.5	2	2
Ribosomal protein S18 (RpsR) (PDB:4V4H)	1.33333	0.248213	0.989202	sed	COG0238	GC_00001500	1	0.5	2	2
Fatty acid desaturase (DesA)	1.33333	0.248213	0.989202	sed	COG3239	GC_00001467	1	0.5	2	2
Phosphatidylserine/phosphatidylglycerophosphate/cardiolipin synthase (Cls) (PDB:1BYR)	1.33333	0.248213	0.989202	sed	COG1502	GC_00001604	1	0.5	2	2
Na+/proline symporter (PutP) (PDB:5NVA)	1.33333	0.248213	0.989202	sed	COG0591	GC_00001459	1	0.5	2	2
Sulfate permease or related transporter, MFS superfamily (SUL1) (PDB:3NY7)	1.33333	0.248213	0.989202	sed	COG0659	GC_00001398	1	0.5	2	2
Heme/copper-type cytochrome/quinol oxidase, subunit 2 (CyoA) (PDB:1CYW)!!!Cytochrome c2 (Cyc7) (PDB:1YEA)	1.33333	0.248213	0.989202	sed	COG1622!!!COG3474	GC_00001507	1	0.5	2	2
Proline dehydrogenase (PutA) (PDB:5KF6)!!!Acyl-CoA reductase or other NAD-dependent aldehyde dehydrogenase (AdhE) (PDB:1A4S)	1.33333	0.248213	0.989202	sed	COG0506!!!COG1012	GC_00000665	1	0.5	2	2
CBS-domain-containing membrane protein	1.33333	0.248213	0.989202	sed	COG3448	GC_00001971, GC_00002517, GC_00002682	1	0.5	2	2
dTDP-4-amino-4,6-dideoxygalactose transaminase (WecE) (PDB:4PIW) (PUBMED:15271350)	1.33333	0.248213	0.989202	sed	COG0399	GC_00001606, GC_00002350, GC_00002356, GC_00002650, GC_00002676, GC_00002690, GC_00002744	1	0.5	2	2
16S rRNA G1207 methylase RsmC (RsmC) (PDB:1DUS)	1.33333	0.248213	0.989202	sed	COG2813	GC_00001591	1	0.5	2	2
Threonine dehydrogenase or related Zn-dependent dehydrogenase (Tdh) (PDB:4A2C)	1.33333	0.248213	0.989202	sed	COG1063	GC_00001950, GC_00002388, GC_00002725	1	0.5	2	2
Phosphoenolpyruvate synthase/pyruvate phosphate dikinase (PpsA) (PDB:5HV6)	1.33333	0.248213	0.989202	sed	COG0574	GC_00001497	1	0.5	2	2
DNA gyrase/topoisomerase IV, subunit A (GyrA) (PDB:1SUU)	1.33333	0.248213	0.989202	sed	COG0188	GC_00001485	1	0.5	2	2
Lipid-binding SYLF domain, Ysc84/FYVE family (SYLF) (PUBMED:21624956)	1.33333	0.248213	0.989202	sed	COG2930	GC_00001607	1	0.5	2	2
Phosphopantetheinyl transferase (holo-ACP synthase) (AcpS) (PDB:1F7L)	1.33333	0.248213	0.989202	sed	COG0736	GC_00001573	1	0.5	2	2
Polyprenyltransferase (heme O synthase) (CyoE)	1.33333	0.248213	0.989202	sed	COG0109	GC_00001539	1	0.5	2	2
Heme/copper-type cytochrome/quinol oxidase, subunit 3 (CyoC) (PDB:1QLE)	1.33333	0.248213	0.989202	sed	COG1845	GC_00001443	1	0.5	2	2
Mn-dependent transcriptional regulator MntR, DtxR family (MntR) (PDB:1B1B)!!!Fe2+ transport protein FeoA (FeoA) (PDB:2GCX)	1.33333	0.248213	0.989202	sed	COG1321!!!COG1918	GC_00001550, GC_00002953	1	0.5	2	2
ATP-dependent protease Clp, ATPase subunit ClpX (ClpX) (PDB:3HTE)	1.33333	0.248213	0.989202	sed	COG1219	GC_00001226	1	0.5	2	2
Ribosomal protein S20 (RpsT) (PDB:4V4H)	1.33333	0.248213	0.989202	sed	COG0268	GC_00001544	1	0.5	2	2
Cysteinyl-tRNA synthetase (CysS) (PDB:1LI5)	1.33333	0.248213	0.989202	sed	COG0215	GC_00000975	1	0.5	2	2
Ribonucleotide reductase alpha subunit (NrdA) (PDB:1R1R)	1.33333	0.248213	0.989202	sed	COG0209	GC_00001255, GC_00002600	1	0.5	2	2
Prolyl-tRNA synthetase (ProS) (PDB:5XIF)	1.33333	0.248213	0.989202	sed	COG0442	GC_00001579	1	0.5	2	2
Outer membrane protein assembly factor BamB, contains PQQ-like beta-propeller repeat (PQQ) (PDB:6TJG)	1.33333	0.248213	0.989202	sed	COG1520	GC_00001610	1	0.5	2	2
Cytochrome c biogenesis protein CcmE (CcmE) (PDB:1J6Q)	1.33333	0.248213	0.989202	sed	COG2332	GC_00001518	1	0.5	2	2
Regulator of sirC expression, contains transglutaminase-like and TPR domains (SirB1)	1.33333	0.248213	0.989202	sed	COG2912	GC_00001581	1	0.5	2	2
2,4-dienoyl-CoA reductase or related NADH-dependent reductase, Old Yellow Enzyme (OYE) family (FadH) (PDB:1BWK)	1.33333	0.248213	0.989202	sed	COG1902	GC_00001624	1	0.5	2	2
DNA primase (bacterial type) (DnaG) (PDB:3B39) (PUBMED:28128549)	1.33333	0.248213	0.989202	sed	COG0358	GC_00001442	1	0.5	2	2
Response regulator c-di-GMP phosphodiesterase, RpfG family, contains REC and HD-GYP domains (RpfG)	4	0.0455003	0.86835	sed	COG3437	GC_00001719	1	0	2	2
Uncharacterized conserved protein, LON_N-like domain, ASCH/PUA-like superfamily (LON/PUA) (PDB:1ZBO)	4	0.0455003	0.86835	sed	COG2802	GC_00002025	1	0	2	2
Mu-like prophage protein gp37 (gp37)	4	0.0455003	0.86835	sed	COG5003	GC_00001883	1	0	2	2
Putative heme iron utilization protein, contains PNPOx domain (HugZ) (PDB:1VL7)	4	0.0455003	0.86835	sed	COG0748	GC_00001796	1	0	2	2
mRNA-degrading endonuclease RelE, toxin component of the RelBE toxin-antitoxin system (RelE) (PDB:1WMI)	4	0.0455003	0.86835	sed	COG2026	GC_00001437	1	0	2	2
Tetratricopeptide (TPR) repeat (TPR) (PDB:3AS4)!!!O-antigen ligase (RfaL)	4	0.0455003	0.86835	sed	COG0457!!!COG3307	GC_00001866	1	0	2	2
Uncharacterized conserved protein, contains TadX/Tad_C domain (TadX) (PUBMED:26686616)	4	0.0455003	0.86835	sed	COG4655	GC_00000049	1	0	2	2
Phage terminase large subunit	4	0.0455003	0.86835	sed	COG5362	GC_00001813	1	0	2	2
ABC-type proline/glycine betaine transport system, ATPase component (OpuBA)	4	0.0455003	0.86835	sed	COG1125	GC_00001659	1	0	2	2
Fic family protein (PDB:3CUC)	4	0.0455003	0.86835	sed	COG3177	GC_00001876	1	0	2	2
Predicted phosphohydrolase, DR1119 family, metallophosphatase superfamily (DR1119)	4	0.0455003	0.86835	sed	COG1768	GC_00001942	1	0	2	2
RecA-superfamily ATPase, KaiC/GvpD/RAD55 family (RAD55) (PDB:1TF7)	4	0.0455003	0.86835	sed	COG0467	GC_00001966	1	0	2	2
Predicted metal-binding membrane protein	4	0.0455003	0.86835	sed	COG5486	GC_00001979	1	0	2	2
Mu-like prophage protein gp36 (gp36)	4	0.0455003	0.86835	sed	COG4387	GC_00001681	1	0	2	2
Soluble lytic murein transglycosylase or regulatory protein s ( may contain LysM/invasin domain) (MltE) (PDB:153L)	4	0.0455003	0.86835	sed	COG0741	GC_00001857	1	0	2	2
Cyclic di-GMP-binding flagellar brake protein FlgZ/YcgR, contains PilZNR(YcgR) and PilZ domains (YcgR) (PDB:5Y6F)	4	0.0455003	0.86835	sed	COG5581	GC_00001708	1	0	2	2
Curved DNA-binding protein CbpA, contains a DnaJ-like domain (CbpA)	4	0.0455003	0.86835	sed	COG2214	GC_00001907	1	0	2	2
Predicted thiol-disulfide oxidoreductase YuxK, DCC family (YuxK) (PUBMED:15236740)	4	0.0455003	0.86835	sed	COG3011	GC_00001951	1	0	2	2
PAS domain (PAS) (PDB:2MWG)!!!RocR-type transcriptional regulator, contains PAS, AAA-type ATPase, and DNA-binding Fis domains (RocR)!!!Cyclic di-GMP metabolism protein, combines GGDEF and EAL domains with a 6TM membrane domain	4	0.0455003	0.86835	sed	COG2202!!!COG3829!!!COG5001	GC_00001886	1	0	2	2
Phosphate/sulfate permease (PitA) (PUBMED:31358606)	4	0.0455003	0.86835	sed	COG0306	GC_00001938	1	0	2	2
Predicted small metal-binding protein	4	0.0455003	0.86835	sed	COG5466	GC_00001970	1	0	2	2
Mu-like prophage protein gpG (gpG)	4	0.0455003	0.86835	sed	COG5005	GC_00001698	1	0	2	2
Nucleotidyltransferase/DNA polymerase DinP involved in DNA repair (DinP) (PDB:4R8U) (PUBMED:16544291)	4	0.0455003	0.86835	sed	COG0389	GC_00001982	1	0	2	2
Uncharacterized conserved protein, DUF1326 domain	4	0.0455003	0.86835	sed	COG5588	GC_00002010	1	0	2	2
ABC-type proline/glycine betaine transport system, permease component (OpuBB)!!!Periplasmic glycine betaine/choline-binding (lipo)protein of an ABC-type transport system (osmoprotectant binding protein) (OsmF) (PDB:4WEP)	4	0.0455003	0.86835	sed	COG1174!!!COG1732	GC_00001811	1	0	2	2
D-arabinose 1-dehydrogenase, Zn-dependent alcohol dehydrogenase family (AdhP) (PDB:5O8Q)	4	0.0455003	0.86835	sed	COG1064	GC_00001722	1	0	2	2
Signal transduction histidine kinase ComP (ComP) (PDB:4GT8)	4	0.0455003	0.86835	sed	COG4585	GC_00001701	1	0	2	2
NDP-sugar epimerase, includes UDP-GlcNAc-inverting 4,6-dehydratase FlaA1 and capsular polysaccharide biosynthesis protein EpsC (FlaA1) (PDB:2GN4)	4	0.0455003	0.86835	sed	COG1086	GC_00001908, GC_00002421	1	0	2	2
Lactoylglutathione lyase-related enzyme, vicinal oxygen chelate (VOC) family (VOC) (PDB:3OXH) (PUBMED:31710815)	4	0.0455003	0.86835	sed	COG3324	GC_00002135, GC_00002736	1	0	2	2
Uncharacterized protein, contains DUF4139 domain	4	0.0455003	0.86835	sed	COG5316	GC_00001778	1	0	2	2
Uncharacterized conserved protein, DUF2213 domain (PUBMED:21183074)	4	0.0455003	0.86835	sed	COG3566	GC_00001978	1	0	2	2
Mu-like prophage protein gp29 (gp29)	4	0.0455003	0.86835	sed	COG4383	GC_00001839	1	0	2	2
Mu-like prophage major head subunit gpT (gpT)	4	0.0455003	0.86835	sed	COG4397	GC_00001841	1	0	2	2
Fructose/tagatose bisphosphate aldolase (Fba) (PDB:1B57)	4	0.0455003	0.86835	sed	COG0191	GC_00001993	1	0	2	2
DNA polymerase B elongation subunit (PolB) (PDB:6P1H)	4	0.0455003	0.86835	sed	COG0417	GC_00002020	1	0	2	2
NADH dehydrogenase, FAD-containing subunit (Ndh) (PDB:5NA4)	4	0.0455003	0.86835	sed	COG1252	GC_00001995, GC_00002047	1	0	2	2
Phosphate transport regulator YkaA, distantly related to PhoU, UPF0111/DUF47 family (YkaA) (PDB:2IIU)	4	0.0455003	0.86835	sed	COG1392	GC_00002011	1	0	2	2

## Sheet: Unique_genes_N._aerophilus
COG20_FUNCTION	enrichment_score	unadjusted_p_value	adjusted_q_value	associated_groups	accession	gene_clusters_ids	p_aerophilus	p_anaerotolerans	N_aerophilus	N_anaerotolerans
ABC-type proline/glycine betaine transport system, ATPase component (OpuBA)	4	0.0455003	0.86835	sed	COG1125	GC_00001659	1	0	2	2
ABC-type proline/glycine betaine transport system, permease component (OpuBB)!!!Periplasmic glycine betaine/choline-binding (lipo)protein of an ABC-type transport system (osmoprotectant binding protein) (OsmF) (PDB:4WEP)	4	0.0455003	0.86835	sed	COG1174!!!COG1732	GC_00001811	1	0	2	2
Curved DNA-binding protein CbpA, contains a DnaJ-like domain (CbpA)	4	0.0455003	0.86835	sed	COG2214	GC_00001907	1	0	2	2
Cyclic di-GMP-binding flagellar brake protein FlgZ/YcgR, contains PilZNR(YcgR) and PilZ domains (YcgR) (PDB:5Y6F)	4	0.0455003	0.86835	sed	COG5581	GC_00001708	1	0	2	2
D-arabinose 1-dehydrogenase, Zn-dependent alcohol dehydrogenase family (AdhP) (PDB:5O8Q)	4	0.0455003	0.86835	sed	COG1064	GC_00001722	1	0	2	2
DNA polymerase B elongation subunit (PolB) (PDB:6P1H)	4	0.0455003	0.86835	sed	COG0417	GC_00002020	1	0	2	2
Fic family protein (PDB:3CUC)	4	0.0455003	0.86835	sed	COG3177	GC_00001876	1	0	2	2
Fructose/tagatose bisphosphate aldolase (Fba) (PDB:1B57)	4	0.0455003	0.86835	sed	COG0191	GC_00001993	1	0	2	2
Lactoylglutathione lyase-related enzyme, vicinal oxygen chelate (VOC) family (VOC) (PDB:3OXH) (PUBMED:31710815)	4	0.0455003	0.86835	sed	COG3324	GC_00002135, GC_00002736	1	0	2	2
mRNA-degrading endonuclease RelE, toxin component of the RelBE toxin-antitoxin system (RelE) (PDB:1WMI)	4	0.0455003	0.86835	sed	COG2026	GC_00001437	1	0	2	2
Mu-like prophage major head subunit gpT (gpT)	4	0.0455003	0.86835	sed	COG4397	GC_00001841	1	0	2	2
Mu-like prophage protein gp29 (gp29)	4	0.0455003	0.86835	sed	COG4383	GC_00001839	1	0	2	2
Mu-like prophage protein gp36 (gp36)	4	0.0455003	0.86835	sed	COG4387	GC_00001681	1	0	2	2
Mu-like prophage protein gp37 (gp37)	4	0.0455003	0.86835	sed	COG5003	GC_00001883	1	0	2	2
Mu-like prophage protein gpG (gpG)	4	0.0455003	0.86835	sed	COG5005	GC_00001698	1	0	2	2
NADH dehydrogenase, FAD-containing subunit (Ndh) (PDB:5NA4)	4	0.0455003	0.86835	sed	COG1252	GC_00001995, GC_00002047	1	0	2	2
NDP-sugar epimerase, includes UDP-GlcNAc-inverting 4,6-dehydratase FlaA1 and capsular polysaccharide biosynthesis protein EpsC (FlaA1) (PDB:2GN4)	4	0.0455003	0.86835	sed	COG1086	GC_00001908, GC_00002421	1	0	2	2
Nucleotidyltransferase/DNA polymerase DinP involved in DNA repair (DinP) (PDB:4R8U) (PUBMED:16544291)	4	0.0455003	0.86835	sed	COG0389	GC_00001982	1	0	2	2
PAS domain (PAS) (PDB:2MWG)!!!RocR-type transcriptional regulator, contains PAS, AAA-type ATPase, and DNA-binding Fis domains (RocR)!!!Cyclic di-GMP metabolism protein, combines GGDEF and EAL domains with a 6TM membrane domain	4	0.0455003	0.86835	sed	COG2202!!!COG3829!!!COG5001	GC_00001886	1	0	2	2
Phage terminase large subunit	4	0.0455003	0.86835	sed	COG5362	GC_00001813	1	0	2	2
Phosphate transport regulator YkaA, distantly related to PhoU, UPF0111/DUF47 family (YkaA) (PDB:2IIU)	4	0.0455003	0.86835	sed	COG1392	GC_00002011	1	0	2	2
Phosphate/sulfate permease (PitA) (PUBMED:31358606)	4	0.0455003	0.86835	sed	COG0306	GC_00001938	1	0	2	2
Predicted metal-binding membrane protein	4	0.0455003	0.86835	sed	COG5486	GC_00001979	1	0	2	2
Predicted phosphohydrolase, DR1119 family, metallophosphatase superfamily (DR1119)	4	0.0455003	0.86835	sed	COG1768	GC_00001942	1	0	2	2
Predicted small metal-binding protein	4	0.0455003	0.86835	sed	COG5466	GC_00001970	1	0	2	2
Predicted thiol-disulfide oxidoreductase YuxK, DCC family (YuxK) (PUBMED:15236740)	4	0.0455003	0.86835	sed	COG3011	GC_00001951	1	0	2	2
Putative heme iron utilization protein, contains PNPOx domain (HugZ) (PDB:1VL7)	4	0.0455003	0.86835	sed	COG0748	GC_00001796	1	0	2	2
RecA-superfamily ATPase, KaiC/GvpD/RAD55 family (RAD55) (PDB:1TF7)	4	0.0455003	0.86835	sed	COG0467	GC_00001966	1	0	2	2
Response regulator c-di-GMP phosphodiesterase, RpfG family, contains REC and HD-GYP domains (RpfG)	4	0.0455003	0.86835	sed	COG3437	GC_00001719	1	0	2	2
Signal transduction histidine kinase ComP (ComP) (PDB:4GT8)	4	0.0455003	0.86835	sed	COG4585	GC_00001701	1	0	2	2
Soluble lytic murein transglycosylase or regulatory protein s ( may contain LysM/invasin domain) (MltE) (PDB:153L)	4	0.0455003	0.86835	sed	COG0741	GC_00001857	1	0	2	2
Tetratricopeptide (TPR) repeat (TPR) (PDB:3AS4)!!!O-antigen ligase (RfaL)	4	0.0455003	0.86835	sed	COG0457!!!COG3307	GC_00001866	1	0	2	2
Uncharacterized conserved protein, contains TadX/Tad_C domain (TadX) (PUBMED:26686616)	4	0.0455003	0.86835	sed	COG4655	GC_00000049	1	0	2	2
Uncharacterized conserved protein, DUF1326 domain	4	0.0455003	0.86835	sed	COG5588	GC_00002010	1	0	2	2
Uncharacterized conserved protein, DUF2213 domain (PUBMED:21183074)	4	0.0455003	0.86835	sed	COG3566	GC_00001978	1	0	2	2
Uncharacterized conserved protein, LON_N-like domain, ASCH/PUA-like superfamily (LON/PUA) (PDB:1ZBO)	4	0.0455003	0.86835	sed	COG2802	GC_00002025	1	0	2	2
Uncharacterized protein, contains DUF4139 domain	4	0.0455003	0.86835	sed	COG5316	GC_00001778	1	0	2	2

## Sheet: Unique_genes_N._anaerotolerans
COG20_FUNCTION	enrichment_score	unadjusted_p_value	adjusted_q_value	associated_groups	accession	gene_clusters_ids	p_aerophilus	p_anaerotolerans	N_aerophilus	N_anaerotolerans
ABC-type antimicrobial peptide transport system, permease component (SalY)	4	0.0455003	0.86835	water	COG0577	GC_00001739, GC_00001988	0	1	2	2
Adenylate cyclase, class 3 (AcyC) (PDB:1AB8)!!!Extracytoplasmic sensor domain CHASE2 (specificity unknown) (CHASE2)	4	0.0455003	0.86835	water	COG2114!!!COG4252	GC_00001706	0	1	2	2
ADP-ribosylglycohydrolase (DraG) (PDB:1T5J)	4	0.0455003	0.86835	water	COG1397	GC_00001675	0	1	2	2
Anion-transporting ATPase, ArsA/GET3 family (ArsA) (PDB:1F48)	4	0.0455003	0.86835	water	COG0003	GC_00001736, GC_00001797	0	1	2	2
Anti-sigma regulatory factor (Ser/Thr protein kinase) (RsbW) (PDB:1TIL)!!!DNA-binding transcriptional response regulator, NtrC family, contains REC, AAA-type ATPase, and a Fis-type DNA-binding domains (AtoC) (PDB:1ZY2)	4	0.0455003	0.86835	water	COG2172!!!COG2204	GC_00001738	0	1	2	2
Copper chaperone CopZ (CopZ) (PDB:1AFI)	4	0.0455003	0.86835	water	COG2608	GC_00001648	0	1	2	2
Cysteine protease, C1A family (PDB:1AEC)	4	0.0455003	0.86835	water	COG4870	GC_00001668	0	1	2	2
Cytochrome c, mono- and diheme variants (CccA) (PDB:1A2S)!!!Thiosulfate dehydrogenase TsdA, contains C-terminal cytochrome c domain (TsdA) (PUBMED:32457501)	4	0.0455003	0.86835	water	COG2010!!!COG3258	GC_00001684	0	1	2	2
DNA repair ATPase RecN (RecN) (PDB:4AD8)	4	0.0455003	0.86835	water	COG0497	GC_00001677	0	1	2	2
dsDNA-specific endonuclease/ATPase MutS2 (MutS2)	4	0.0455003	0.86835	water	COG1193	GC_00001664	0	1	2	2
dTDP-glucose pyrophosphorylase (RmlA1) (PDB:1FXO)	4	0.0455003	0.86835	water	COG1209	GC_00001687	0	1	2	2
Forkhead associated (FHA) domain, binds pSer, pThr, pTyr (FHA) (PDB:2FEZ)!!!Adenylate cyclase, class 3 (AcyC) (PDB:1AB8)	4	0.0455003	0.86835	water	COG1716!!!COG2114	GC_00001873	0	1	2	2
Fructose-bisphosphate aldolase class Ia, DhnA family (FbaB) (PDB:1OJX)	4	0.0455003	0.86835	water	COG1830	GC_00001661	0	1	2	2
Glycosyltransferase involved in cell wall bisynthesis (WcaA) (PDB:5MLZ)!!!Predicted SAM-depedendent methyltransferase	4	0.0455003	0.86835	water	COG0463!!!COG4627	GC_00001890	0	1	2	2
Lipid carrier protein ElyC involved in cell wall biogenesis, DUF218 family (ElyC) (PDB:3CA8) (PUBMED:24391520)	4	0.0455003	0.86835	water	COG1434	GC_00001725	0	1	2	2
Lipopolysaccharide biosynthesis regulator YciM/LapB, contains six TPR domains and a C-terminal metal-binding domain (LapB) (PDB:4ZLH) (PUBMED:24187084;24266962)	4	0.0455003	0.86835	water	COG2956	GC_00001862	0	1	2	2
Lysophospholipase L1 or related esterase. Includes spore coat protein LipC/YcsK (TesA) (PDB:1BWP)	4	0.0455003	0.86835	water	COG2755	GC_00001773, GC_00002484	0	1	2	2
Molybdopterin-dependent catalytic subunit of periplasmic DMSO/TMAO and protein-methionine-sulfoxide reductases (MsrP) (PDB:1OGP) (PUBMED:26641313;32750406)	4	0.0455003	0.86835	water	COG2041	GC_00001737	0	1	2	2
Multidrug resistance efflux pump EmrA (EmrA) (PDB:4TKO)	4	0.0455003	0.86835	water	COG1566	GC_00001785	0	1	2	2
Na+/H+-dicarboxylate symporter (GltP) (PDB:1XFH)	4	0.0455003	0.86835	water	COG1301	GC_00002007	0	1	2	2
Na+/phosphate symporter (NptA)	4	0.0455003	0.86835	water	COG1283	GC_00001837	0	1	2	2
NADH/NAD ratio-sensing transcriptional regulator Rex (Rex) (PDB:3KEO) (PUBMED:23490197)	4	0.0455003	0.86835	water	COG2344	GC_00001905	0	1	2	2
Predicted phosphohydrolase, MPP superfamily (YaeI)	4	0.0455003	0.86835	water	COG1408	GC_00001896	0	1	2	2
Predicted restriction endonuclease, Mrr-cat superfamily	4	0.0455003	0.86835	water	COG4127	GC_00001647	0	1	2	2
Predicted secreted acid phosphatase (PDB:3OCY)	4	0.0455003	0.86835	water	COG2503	GC_00001734	0	1	2	2
Replication-associated recombination protein RarA (DNA-dependent ATPase) (RarA) (PDB:3PVS)	4	0.0455003	0.86835	water	COG2256	GC_00001945	0	1	2	2
Ribosomal protein L28 (RpmB) (PDB:2JZ6)	4	0.0455003	0.86835	water	COG0227	GC_00001692	0	1	2	2
Ribosome-associated translation inhibitor RaiA (RaiA) (PDB:1IMU)	4	0.0455003	0.86835	water	COG1544	GC_00001669	0	1	2	2
Seryl-tRNA(Sec) selenium transferase (SelA) (PDB:3W1J)	4	0.0455003	0.86835	water	COG1921	GC_00001757	0	1	2	2
Site-specific DNA recombinase SpoIVCA/DNA invertase PinE (SpoIVCA) (PDB:1GDT)	4	0.0455003	0.86835	water	COG1961	GC_00002342, GC_00002858	0	1	2	2
Spore maturation protein CgeB	4	0.0455003	0.86835	water	COG4641	GC_00001750	0	1	2	2
Uncharacterized conserved protein, contains restriction enzyme R protein N terminal (HSDR_N) domain	4	0.0455003	0.86835	water	COG4748	GC_00002087, GC_00002088, GC_00002694	0	1	2	2
Uncharacterized membrane protein YfhO (YfhO)	4	0.0455003	0.86835	water	COG4485	GC_00002353, GC_00002411	0	1	2	2
Uncharacterized membrane protein YhgE, phage infection protein (PIP) family (YhgE)	4	0.0455003	0.86835	water	COG1511	GC_00001947	0	1	2	2
